# Supplementary material for: 4-tert-Butyl-5-(1H-1,2,4-triazol-1-yl)thia­zol-2-amine
Source: Acta Crystallogr Sect E Struct Rep Online. 2009 Jul 31;65(Pt 8):o2057. doi: 10.1107/S1600536809029912 (PMC2977216; doi:10.1107/S1600536809029912)
Supplement: Supplementary file 2 [file e-65-o2057-Isup2.hkl]

# 
# h,k,l, Fc-squared, Fo-squared, sigma(Fo-squared) and status flag 
# 
data_I
_shelx_title ' 03162m in P2(1)/c' 
_shelx_refln_list_code          4 
_shelx_F_calc_maximum      193.08 
_exptl_crystal_F_000       472.00 
_reflns_d_resolution_high  0.7815 
 
loop_ 
 _symmetry_equiv_pos_as_xyz 
 'x, y, z' 
 '-x, y+1/2, -z+1/2' 
 '-x, -y, -z' 
 'x, -y-1/2, z-1/2' 
 
_cell_length_a     7.7487 
_cell_length_b    14.2240 
_cell_length_c    10.2697 
_cell_angle_alpha  90.000 
_cell_angle_beta   91.452 
_cell_angle_gamma  90.000 
 
_shelx_F_squared_multiplier     1.000 
 
loop_ 
 _refln_index_h 
 _refln_index_k 
 _refln_index_l 
 _refln_F_squared_calc 
 _refln_F_squared_meas 
 _refln_F_squared_sigma 
 _refln_observed_status 
   1   0   0      416.06      420.62      5.74 o 
   2   0   0     3357.29     3400.84     43.43 o 
   3   0   0      216.83      228.67      4.34 o 
   4   0   0       34.83       20.19      0.92 o 
   5   0   0     2275.74     2199.73     28.90 o 
   6   0   0      298.08      305.12      6.34 o 
   7   0   0      199.03      202.19      4.13 o 
   8   0   0      545.98      528.01     12.81 o 
   9   0   0      109.83      109.05      4.99 o 
   1   1   0     7547.35     6553.35    121.17 o 
   2   1   0     5761.83     5698.60     59.93 o 
   3   1   0     5518.48     5580.02     57.93 o 
   4   1   0        6.91        4.31      0.83 o 
   5   1   0       72.77       85.04      1.47 o 
   6   1   0        3.13        2.27      0.63 o 
   7   1   0     1392.46     1340.60     15.39 o 
   8   1   0       48.24       47.86      2.77 o 
   9   1   0       11.22        8.12      1.64 o 
   0   2   0     2473.71     2394.31     37.67 o 
   1   2   0     2625.81     2631.56     26.31 o 
   2   2   0      104.51      130.15      2.64 o 
   3   2   0     2229.07     2341.07     24.67 o 
   4   2   0      661.91      693.68      7.91 o 
   5   2   0       88.54       84.34      1.46 o 
   6   2   0        2.68        2.77      0.57 o 
   7   2   0      236.41      224.08      3.85 o 
   8   2   0        4.57        3.60      1.29 o 
   9   2   0        6.02        2.80      1.55 o 
   1   3   0     1481.92     1532.35     14.03 o 
   2   3   0      821.23      877.77      9.54 o 
   3   3   0     1157.94     1188.66     12.85 o 
   4   3   0     1577.23     1598.99     17.24 o 
   5   3   0       79.24       80.80      1.61 o 
   6   3   0      780.41      782.33      9.48 o 
   7   3   0       13.39       11.51      0.99 o 
   8   3   0        0.84        0.79      0.89 o 
   9   3   0       96.43       95.62      3.34 o 
   0   4   0     4780.22     4754.59     60.39 o 
   1   4   0      909.73      954.23      8.92 o 
   2   4   0     6745.04     6704.05    109.12 o 
   3   4   0     2453.34     2543.27     34.74 o 
   4   4   0     2277.29     2353.22     25.01 o 
   5   4   0     1094.38     1084.58     12.18 o 
   6   4   0      410.36      363.56      6.28 o 
   7   4   0        0.44       -0.46      0.78 o 
   8   4   0       79.11       88.94      2.37 o 
   9   4   0      319.04      331.65      6.90 o 
   1   5   0     2158.60     2159.16     19.70 o 
   2   5   0     1536.72     1584.44     17.08 o 
   3   5   0     2085.06     2182.88     23.18 o 
   4   5   0      253.10      234.28      3.21 o 
   5   5   0      221.53      240.12      4.94 o 
   6   5   0     1428.30     1383.72     22.93 o 
   7   5   0      441.83      438.53      7.60 o 
   8   5   0       94.31       92.15      2.45 o 
   9   5   0      182.21      179.52      3.76 o 
   0   6   0        0.82        0.32      0.24 o 
   1   6   0        0.04       -0.10      0.21 o 
   2   6   0      277.36      272.47      3.05 o 
   3   6   0     2017.26     2157.81     25.80 o 
   4   6   0      516.39      530.96      6.39 o 
   5   6   0      558.81      562.55      8.76 o 
   6   6   0       31.95       30.22      1.60 o 
   7   6   0        0.01       -0.99      0.99 o 
   8   6   0       20.49       22.31      1.52 o 
   9   6   0        0.20       -0.45      1.16 o 
   1   7   0      360.04      426.08      3.90 o 
   2   7   0       12.20       17.03      0.86 o 
   3   7   0        7.80        4.46      0.71 o 
   4   7   0        1.04        1.53      0.75 o 
   5   7   0       71.96       82.41      2.41 o 
   6   7   0       11.10       11.69      1.34 o 
   7   7   0      388.43      348.55      6.58 o 
   8   7   0      101.45      111.55      3.38 o 
   9   7   0       32.05       27.25      1.67 o 
   0   8   0     1874.53     1860.48     75.99 o 
   1   8   0      105.02      127.98      1.54 o 
   2   8   0      112.09      117.28      1.74 o 
   3   8   0       93.18       79.14      1.58 o 
   4   8   0      584.70      572.30     10.69 o 
   5   8   0      485.61      500.08      8.20 o 
   6   8   0      933.83      900.31     13.57 o 
   7   8   0       26.62       26.44      1.71 o 
   8   8   0        0.22        0.53      1.27 o 
   1   9   0       38.85       38.01      0.77 o 
   2   9   0      532.39      509.66      4.75 o 
   3   9   0     1721.58     1643.66     17.99 o 
   4   9   0      148.75      140.41      3.31 o 
   5   9   0        1.94        4.08      1.06 o 
   6   9   0        2.59        0.43      0.97 o 
   7   9   0      393.85      387.10      7.35 o 
   8   9   0      468.75      492.55      9.04 o 
   0  10   0      754.91      697.25     19.24 o 
   1  10   0      208.83      193.07      2.61 o 
   2  10   0       10.02       13.33      0.70 o 
   3  10   0        0.01        0.30      0.67 o 
   4  10   0      108.68      105.71      2.88 o 
   5  10   0        0.29       -0.19      0.88 o 
   6  10   0       50.25       47.10      2.42 o 
   7  10   0        5.40        4.65      1.47 o 
   8  10   0        5.23        3.52      1.76 o 
   1  11   0      195.02      203.19      3.66 o 
   2  11   0        0.88        1.06      0.53 o 
   3  11   0       52.68       55.50      1.68 o 
   4  11   0       34.75       35.60      1.79 o 
   5  11   0      152.19      161.14      3.98 o 
   6  11   0       37.81       43.58      2.15 o 
   7  11   0       14.77       16.27      1.95 o 
   0  12   0       24.76       22.76      1.53 o 
   1  12   0       17.29       15.63      0.84 o 
   2  12   0      730.78      697.61      8.77 o 
   3  12   0      166.73      167.67      3.18 o 
   4  12   0      222.68      220.13      5.88 o 
   5  12   0        4.07        3.52      1.28 o 
   6  12   0       48.47       47.66      3.68 o 
   7  12   0       40.34       44.40      2.42 o 
   1  13   0      239.49      208.48      3.02 o 
   2  13   0        0.20        0.51      0.74 o 
   3  13   0      181.48      184.72      3.48 o 
   4  13   0      204.60      204.60      4.68 o 
   5  13   0        0.01        0.71      1.18 o 
   6  13   0      105.03      112.36      3.62 o 
   0  14   0      252.02      215.04     18.08 o 
   1  14   0        0.45        0.97      0.79 o 
   2  14   0      107.43      110.40      2.57 o 
   3  14   0        0.12        0.72      0.92 o 
   4  14   0       56.35       54.42      3.81 o 
   5  14   0       44.33       38.02      2.54 o 
   6  14   0       82.86       78.10      3.07 o 
   1  15   0        3.16        2.33      0.94 o 
   2  15   0       37.05       37.92      1.70 o 
   3  15   0       50.57       46.71      1.85 o 
   4  15   0        9.47        6.64      1.47 o 
   5  15   0        2.00       -0.60      1.41 o 
   0  16   0      186.98      179.07      6.38 o 
   1  16   0        0.66       -0.32      0.93 o 
   2  16   0        2.36        0.77      1.00 o 
   3  16   0       19.42       21.13      1.59 o 
   4  16   0        1.42        1.94      1.51 o 
   1  17   0        8.29        6.25      1.29 o 
   2  17   0      118.62      116.74      2.98 o 
   3  17   0       46.85       45.50      1.96 o 
   0  18   0      321.25      349.27     10.23 o 
   1  18   0        3.22        2.90      1.56 o 
  -9   1   1       11.79        9.50      1.79 o 
  -8   1   1       39.73       39.20      1.58 o 
  -7   1   1       24.13       21.29      0.98 o 
  -6   1   1     1329.37     1293.95     12.61 o 
  -5   1   1       67.47       76.64      1.39 o 
  -4   1   1      205.20      191.56      3.08 o 
  -3   1   1      369.87      389.61      4.63 o 
  -2   1   1     5367.24     5237.24     66.90 o 
  -1   1   1      460.49      445.25      5.91 o 
   0   1   1     1038.12     1030.29      8.63 o 
   1   1   1      207.39      240.76      4.86 o 
   2   1   1     1205.08     1190.79     12.73 o 
   3   1   1      624.15      701.23      9.35 o 
   4   1   1       20.95       11.91      0.52 o 
   5   1   1       88.91       82.46      1.43 o 
   6   1   1        9.31       10.42      0.67 o 
   7   1   1      498.35      503.16      6.72 o 
   8   1   1       90.63       87.80      2.96 o 
   9   1   1        5.01        4.77      1.47 o 
  -9   2   1      123.74      131.04      3.86 o 
  -8   2   1       49.51       49.94      1.91 o 
  -7   2   1      146.07      146.08      2.84 o 
  -6   2   1       13.29       14.27      0.78 o 
  -5   2   1      493.77      480.03      5.17 o 
  -4   2   1      281.31      236.04      3.20 o 
  -3   2   1     1285.79     1351.57     14.54 o 
  -2   2   1      293.47      262.41      3.16 o 
  -1   2   1     3854.23     3825.08     40.21 o 
   0   2   1     1173.44     1211.15     12.88 o 
   1   2   1       11.81       16.44      0.56 o 
   2   2   1     2110.00     2407.41     25.59 o 
   3   2   1      278.97      290.75      3.54 o 
   4   2   1      611.92      678.04      7.72 o 
   5   2   1       79.63       82.24      1.60 o 
   6   2   1      914.46      875.58     10.43 o 
   7   2   1      296.32      283.06      4.41 o 
   8   2   1        2.68        0.67      1.08 o 
   9   2   1        0.02       -0.48      1.36 o 
  -9   3   1      250.51      247.51      5.63 o 
  -8   3   1       56.15       49.82      1.79 o 
  -7   3   1        9.28        6.32      0.90 o 
  -6   3   1      605.77      557.71      6.08 o 
  -5   3   1      512.42      518.11      6.34 o 
  -4   3   1     1894.83     2033.66     21.74 o 
  -3   3   1     1377.20     1492.51     20.14 o 
  -2   3   1       43.80       55.50      4.66 o 
  -1   3   1     1631.36     1624.50     14.86 o 
   0   3   1      283.27      286.71      2.87 o 
   1   3   1     2170.66     2138.09     23.22 o 
   2   3   1      488.27      471.48      7.21 o 
   3   3   1        1.95        4.69      0.35 o 
   4   3   1     1102.44     1204.65     13.16 o 
   5   3   1       26.59       33.62      0.98 o 
   6   3   1      224.85      217.51      4.26 o 
   7   3   1       21.50       24.24      1.24 o 
   8   3   1      149.99      146.46      5.81 o 
   9   3   1      119.07      118.33      3.71 o 
  -9   4   1       50.36       51.10      2.03 o 
  -8   4   1      257.75      255.07      4.40 o 
  -7   4   1       48.82       54.93      1.74 o 
  -6   4   1        0.81        0.28      0.70 o 
  -5   4   1       80.56       95.84      1.86 o 
  -4   4   1      357.66      423.31      5.24 o 
  -3   4   1        4.41        3.69      0.45 o 
  -2   4   1      726.19      797.33      8.78 o 
  -1   4   1        0.01        0.04      0.20 o 
   0   4   1      601.27      720.47      6.06 o 
   1   4   1      704.49      787.96      7.46 o 
   2   4   1     1092.57     1136.04     13.71 o 
   3   4   1     2314.68     2541.25     44.05 o 
   4   4   1      314.01      282.21      3.64 o 
   5   4   1      364.21      370.52      6.11 o 
   6   4   1       53.35       63.10      2.07 o 
   7   4   1       31.39       29.79      1.34 o 
   8   4   1        5.36        5.80      1.11 o 
   9   4   1       44.96       46.11      2.45 o 
  -9   5   1       10.90       17.54      3.35 o 
  -8   5   1        0.02       -0.19      0.91 o 
  -7   5   1        4.63        2.66      1.30 o 
  -6   5   1       26.08       22.93      1.41 o 
  -5   5   1      137.39      113.78      2.08 o 
  -4   5   1        0.74        2.63      1.18 o 
  -3   5   1       18.30       31.18      1.16 o 
  -2   5   1     1207.07     1420.22     13.22 o 
  -1   5   1      106.35       75.77      1.11 o 
   0   5   1        8.87       12.30      0.36 o 
   1   5   1      123.19      163.20      1.69 o 
   2   5   1        0.42        3.16      2.21 o 
   3   5   1      671.82      736.41      8.28 o 
   4   5   1        5.20        5.75      0.49 o 
   5   5   1       10.24       13.88      1.14 o 
   6   5   1      362.37      346.64      6.17 o 
   7   5   1      101.06       87.13      2.71 o 
   8   5   1        8.98       11.72      1.62 o 
   9   5   1        5.19        5.28      1.55 o 
  -9   6   1      206.04      214.40      4.24 o 
  -8   6   1       25.99       28.27      1.51 o 
  -7   6   1      464.75      417.58     10.33 o 
  -6   6   1      126.59      122.63      3.15 o 
  -5   6   1       64.13       56.49      1.40 o 
  -4   6   1      237.86      247.17      3.47 o 
  -3   6   1      268.00      257.31      3.44 o 
  -2   6   1        3.23        0.49      0.28 o 
  -1   6   1      229.62      264.63      2.94 o 
   0   6   1     1020.77     1104.06      9.24 o 
   1   6   1     2662.76     2797.53     22.65 o 
   2   6   1      557.37      563.18      6.68 o 
   3   6   1      274.74      276.64      3.55 o 
   4   6   1       69.96       65.71      1.93 o 
   5   6   1       83.16       68.90      2.14 o 
   6   6   1      215.65      221.33      4.55 o 
   7   6   1        7.67       10.44      1.38 o 
   8   6   1      127.51      115.39      5.03 o 
   9   6   1       14.23       13.21      1.95 o 
  -9   7   1      159.01      170.73      4.21 o 
  -8   7   1        2.03        2.30      1.27 o 
  -7   7   1        0.05       -0.49      1.06 o 
  -6   7   1      730.12      731.94     11.28 o 
  -5   7   1      197.99      152.19      3.44 o 
  -4   7   1      173.05      167.40      2.64 o 
  -3   7   1      141.76      144.03      2.30 o 
  -2   7   1      730.30      776.69      7.66 o 
  -1   7   1      670.50      615.58      5.41 o 
   0   7   1      563.99      626.39      5.52 o 
   1   7   1       49.48       47.70      0.80 o 
   2   7   1       53.44       44.23      0.91 o 
   3   7   1     1126.24     1180.66     13.01 o 
   4   7   1      495.55      514.86      8.05 o 
   5   7   1      358.76      322.38      5.76 o 
   6   7   1        0.81        1.90      0.99 o 
   7   7   1      113.19      110.48      3.20 o 
   8   7   1       78.30       88.64      3.02 o 
   9   7   1       63.60       71.30      2.40 o 
  -8   8   1      188.08      177.70      4.56 o 
  -7   8   1      114.33      116.97      3.38 o 
  -6   8   1       17.01       20.35      1.44 o 
  -5   8   1        4.76        7.21      2.50 o 
  -4   8   1       45.32       46.37      1.26 o 
  -3   8   1      732.95      712.78      8.37 o 
  -2   8   1      104.46       88.40      1.47 o 
  -1   8   1      244.16      290.35      2.85 o 
   0   8   1        0.67       -0.22      0.27 o 
   1   8   1       98.70      115.73      1.46 o 
   2   8   1     1682.87     1809.40     16.92 o 
   3   8   1      250.98      271.95      4.86 o 
   4   8   1        7.94       12.46      1.34 o 
   5   8   1      181.68      156.04      3.60 o 
   6   8   1       10.28       15.39      1.51 o 
   7   8   1      145.35      133.15      3.65 o 
   8   8   1       25.90       23.40      1.91 o 
  -8   9   1       62.14       55.44      2.58 o 
  -7   9   1       16.10       13.31      2.42 o 
  -6   9   1        0.02        0.44      1.05 o 
  -5   9   1      115.76       90.50      2.72 o 
  -4   9   1        0.22       -0.27      0.79 o 
  -3   9   1      202.91      203.78      2.72 o 
  -2   9   1        9.63        8.71      0.59 o 
  -1   9   1      129.19      138.96      2.01 o 
   0   9   1      217.97      247.91      3.03 o 
   1   9   1      439.48      498.90      4.66 o 
   2   9   1      274.30      305.75      3.13 o 
   3   9   1       48.53       45.02      1.66 o 
   4   9   1        7.17        6.30      1.10 o 
   5   9   1       89.99       81.46      2.55 o 
   6   9   1        0.11       -0.64      0.98 o 
   7   9   1       25.91       24.11      1.72 o 
   8   9   1       28.19       28.18      2.23 o 
  -8  10   1      306.14      320.61      6.81 o 
  -7  10   1      200.83      201.21      6.19 o 
  -6  10   1       27.50       29.70      1.77 o 
  -5  10   1       91.22       80.68      2.60 o 
  -4  10   1       32.88       36.34      1.69 o 
  -3  10   1     1148.83     1125.21     11.14 o 
  -2  10   1        0.22        0.64      0.48 o 
  -1  10   1      338.41      352.13      4.09 o 
   0  10   1      952.34      978.63      9.71 o 
   1  10   1     1448.42     1543.38     21.47 o 
   2  10   1      206.16      199.75      2.32 o 
   3  10   1      668.78      737.83     11.12 o 
   4  10   1     1146.13     1110.96     16.04 o 
   5  10   1       79.79       81.53      2.63 o 
   6  10   1       23.64       21.63      1.55 o 
   7  10   1       71.34       78.33      2.90 o 
   8  10   1        1.02        1.01      1.64 o 
  -7  11   1      347.48      354.04      7.13 o 
  -6  11   1      733.25      721.18     11.75 o 
  -5  11   1       99.44      102.27      3.06 o 
  -4  11   1     1238.82     1181.04     17.08 o 
  -3  11   1       46.77       52.92      1.62 o 
  -2  11   1      756.39      767.97      8.00 o 
  -1  11   1      855.00      839.32      9.99 o 
   0  11   1      884.25      896.25      9.25 o 
   1  11   1      156.54      152.12      2.73 o 
   2  11   1      167.02      156.83      2.88 o 
   3  11   1     1497.25     1463.26     16.69 o 
   4  11   1      854.64      846.90     12.86 o 
   5  11   1        9.85        6.80      2.73 o 
   6  11   1        6.95        5.52      1.38 o 
   7  11   1       66.76       69.50      2.82 o 
  -7  12   1      288.22      304.10      6.58 o 
  -6  12   1        0.67        0.16      1.30 o 
  -5  12   1      126.83      128.75      3.61 o 
  -4  12   1      524.47      542.56      9.09 o 
  -3  12   1      695.50      653.34      8.41 o 
  -2  12   1      197.47      186.00      3.30 o 
  -1  12   1      716.85      678.33      8.46 o 
   0  12   1      551.03      502.88      5.65 o 
   1  12   1     1035.51      986.38     12.25 o 
   2  12   1       39.38       31.65      1.31 o 
   3  12   1        0.62       -0.29      0.73 o 
   4  12   1        7.74        3.03      1.16 o 
   5  12   1      216.67      227.70      5.90 o 
   6  12   1      173.67      180.13      4.57 o 
   7  12   1      355.07      385.91      7.73 o 
  -6  13   1        4.59        2.82      1.36 o 
  -5  13   1       22.27       19.51      1.75 o 
  -4  13   1        9.47       13.57      1.79 o 
  -3  13   1        1.38       -0.05      0.81 o 
  -2  13   1        0.17       -0.25      0.73 o 
  -1  13   1       83.70       81.66      2.04 o 
   0  13   1      646.38      592.05      6.57 o 
   1  13   1       27.73       24.57      2.70 o 
   2  13   1        0.36        0.82      0.75 o 
   3  13   1       17.88       16.91      1.14 o 
   4  13   1        9.08        7.55      2.55 o 
   5  13   1        8.58       16.12      1.83 o 
   6  13   1       14.32       16.76      1.94 o 
  -6  14   1       37.17       41.28      3.79 o 
  -5  14   1      204.31      212.76      5.10 o 
  -4  14   1      155.08      142.32      3.90 o 
  -3  14   1      125.04      138.20      3.00 o 
  -2  14   1       44.50       43.65      1.64 o 
  -1  14   1       85.53       86.17      2.20 o 
   0  14   1       18.53       19.68      0.95 o 
   1  14   1      378.23      374.68      5.57 o 
   2  14   1       19.61       20.66      1.24 o 
   3  14   1       95.43      100.03      3.95 o 
   4  14   1      259.59      282.47      5.96 o 
   5  14   1       18.87       17.35      1.95 o 
   6  14   1      494.27      520.83      9.65 o 
  -5  15   1      180.76      184.70      4.86 o 
  -4  15   1       86.47       82.85      3.03 o 
  -3  15   1      306.91      312.23      5.17 o 
  -2  15   1      317.67      342.76      5.39 o 
  -1  15   1      745.19      708.22     11.20 o 
   0  15   1      261.00      248.65      4.27 o 
   1  15   1       26.41       26.95      1.38 o 
   2  15   1      233.74      224.61      4.10 o 
   3  15   1      348.59      357.18      5.70 o 
   4  15   1      413.59      413.01      7.91 o 
   5  15   1      109.65      109.71      3.65 o 
  -4  16   1      263.82      271.93      7.76 o 
  -3  16   1      618.57      637.04      8.83 o 
  -2  16   1      100.82      100.56      2.65 o 
  -1  16   1       40.02       46.95      1.82 o 
   0  16   1      195.76      192.86      3.71 o 
   1  16   1      353.94      349.43      5.55 o 
   2  16   1      344.73      340.77      5.54 o 
   3  16   1      134.59      129.18      3.13 o 
   4  16   1       93.68       97.49      3.47 o 
  -3  17   1       47.67       51.86      2.11 o 
  -2  17   1       25.66       21.63      1.56 o 
  -1  17   1      139.54      146.23      4.14 o 
   0  17   1       11.35       14.66      1.83 o 
   1  17   1       41.22       43.14      1.81 o 
   2  17   1       52.64       61.48      2.19 o 
   3  17   1       11.56       13.49      3.75 o 
  -1  18   1        0.46       -0.86      1.45 o 
   0  18   1       20.89       19.96      2.67 o 
   1  18   1      126.53      127.81      3.21 o 
  -9   0   2      371.24      398.09     10.72 o 
  -8   0   2       43.34       45.87      2.04 o 
  -7   0   2     1296.82     1258.93     17.70 o 
  -6   0   2      666.90      671.76     10.03 o 
  -5   0   2      843.34      863.05     12.17 o 
  -4   0   2      462.30      492.54     10.26 o 
  -3   0   2     1382.83     1390.49     18.28 o 
  -2   0   2      425.29      462.99      6.42 o 
  -1   0   2        0.43        1.38      0.46 o 
   0   0   2     4796.96     4572.77     81.28 o 
   1   0   2    37278.53    27139.92    491.97 o 
   2   0   2    12051.09    11329.17    144.93 o 
   3   0   2      627.41      702.67     14.38 o 
   4   0   2      216.55      166.64      2.99 o 
   6   0   2        3.92        4.98      1.74 o 
   7   0   2     1539.46     1517.18     30.34 o 
   8   0   2       14.79        9.50      2.23 o 
   9   0   2       50.97       51.46      3.64 o 
  -9   1   2      169.61      170.64      4.44 o 
  -8   1   2       81.76       76.37      2.10 o 
  -7   1   2      150.53      151.78      2.48 o 
  -6   1   2      729.24      720.55      7.53 o 
  -5   1   2      429.15      402.63      4.47 o 
  -4   1   2      184.76      185.44      3.31 o 
  -3   1   2     1088.78     1184.86     11.12 o 
  -2   1   2      318.07      309.79      3.66 o 
  -1   1   2     1299.68     1283.86     13.65 o 
   0   1   2    15743.04    12744.08    208.14 o 
   1   1   2      165.39      181.06      2.63 o 
   2   1   2     1653.80     1779.64     18.82 o 
   3   1   2      109.06      118.05      1.71 o 
   4   1   2     1871.22     1843.16     17.11 o 
   5   1   2      242.36      248.47      3.02 o 
   6   1   2        7.04        6.06      1.28 o 
   7   1   2       57.75       51.32      2.16 o 
   8   1   2      259.83      257.74      5.59 o 
   9   1   2       49.98       51.26      2.52 o 
  -9   2   2       25.09       17.66      2.65 o 
  -8   2   2       10.71        8.46      1.40 o 
  -7   2   2      210.95      203.84      2.97 o 
  -6   2   2      713.77      684.85      7.21 o 
  -5   2   2        0.09       -0.31      0.46 o 
  -4   2   2       86.91       93.76      1.68 o 
  -3   2   2      426.49      452.59      6.55 o 
  -2   2   2     1993.54     2133.60     22.47 o 
  -1   2   2      181.32      182.23      1.92 o 
   0   2   2      484.44      526.62      4.13 o 
   1   2   2      418.56      450.15      5.02 o 
   2   2   2      307.97      336.89      4.90 o 
   3   2   2        7.51        3.38      0.38 o 
   4   2   2      701.72      768.67      8.65 o 
   5   2   2      599.62      639.52      7.48 o 
   6   2   2        1.08        0.57      0.67 o 
   7   2   2       45.92       44.41      1.55 o 
   8   2   2       52.47       50.82      2.30 o 
   9   2   2        1.09        1.03      1.44 o 
  -9   3   2      218.13      228.43      4.30 o 
  -8   3   2       11.90        8.79      1.47 o 
  -7   3   2        5.75        5.43      1.06 o 
  -6   3   2       45.02       39.80      1.14 o 
  -5   3   2     1175.45     1109.66     14.33 o 
  -4   3   2      530.68      549.22     13.69 o 
  -3   3   2       57.66       62.69      1.52 o 
  -2   3   2     1580.60     1664.26     21.71 o 
  -1   3   2       50.39       43.00      2.36 o 
   0   3   2      593.67      561.41      5.30 o 
   1   3   2     2660.05     2751.10     25.05 o 
   2   3   2      428.93      485.98      6.88 o 
   3   3   2       80.41       88.84      1.95 o 
   4   3   2      259.04      246.97      3.35 o 
   5   3   2      500.27      498.09      7.69 o 
   6   3   2      838.64      803.41     11.85 o 
   7   3   2       73.83       74.42      2.01 o 
   8   3   2        4.04        4.57      1.28 o 
   9   3   2        0.23       -0.52      1.28 o 
  -9   4   2       85.40       81.12      2.44 o 
  -8   4   2      122.83      124.20      2.84 o 
  -7   4   2      558.80      602.99      7.91 o 
  -6   4   2     1061.41     1014.01     11.76 o 
  -5   4   2        6.49        9.20      0.79 o 
  -4   4   2      204.42      194.35      2.86 o 
  -3   4   2     1002.51     1046.49     12.08 o 
  -2   4   2     5254.45     5352.34     89.90 o 
  -1   4   2      155.11      135.93      3.68 o 
   0   4   2      959.77     1009.14      8.39 o 
   1   4   2      423.23      420.03      3.73 o 
   2   4   2      953.57      986.55     13.29 o 
   3   4   2     2700.64     2764.91     35.81 o 
   4   4   2     1081.85     1083.79     14.93 o 
   5   4   2      712.31      694.09     10.26 o 
   6   4   2      309.36      315.45      5.64 o 
   7   4   2      407.23      395.96      5.89 o 
   8   4   2        7.57        7.29      1.52 o 
   9   4   2      175.12      174.16      4.65 o 
  -9   5   2      180.20      194.79      3.94 o 
  -8   5   2        0.11       -0.59      0.93 o 
  -7   5   2        3.93        3.65      1.13 o 
  -6   5   2      100.81      115.46      2.28 o 
  -5   5   2     1320.02     1254.76     14.08 o 
  -4   5   2     1366.04     1406.08     15.46 o 
  -3   5   2      638.62      716.65      8.32 o 
  -2   5   2     1464.20     1677.19     15.53 o 
  -1   5   2      599.11      713.72      6.89 o 
   0   5   2      168.56      161.22      1.91 o 
   1   5   2     1543.90     1609.86     14.85 o 
   2   5   2      140.58      128.82      2.49 o 
   3   5   2      736.44      726.18     10.31 o 
   4   5   2     1535.12     1589.25     21.42 o 
   5   5   2      197.45      195.27      3.93 o 
   6   5   2      167.17      142.50      3.37 o 
   7   5   2      259.16      220.65      6.92 o 
   8   5   2      159.35      166.77      3.45 o 
   9   5   2       60.44       58.64      3.70 o 
  -9   6   2        4.62        5.05      1.33 o 
  -8   6   2      126.55      131.09      2.99 o 
  -7   6   2        0.28        0.11      1.01 o 
  -6   6   2       33.65       33.54      1.65 o 
  -5   6   2        0.33       -0.09      0.54 o 
  -4   6   2      806.61      897.79     10.29 o 
  -3   6   2      113.61      123.33      2.50 o 
  -2   6   2     1128.44     1209.11     11.46 o 
  -1   6   2       26.85       31.61      1.16 o 
   0   6   2      153.41      156.39      3.73 o 
   1   6   2       40.29       28.89      0.76 o 
   2   6   2       14.87       17.97      0.52 o 
   3   6   2        4.10        2.39      0.65 o 
   4   6   2      281.56      306.14      5.28 o 
   5   6   2      876.54      898.12     14.52 o 
   6   6   2      385.30      368.58      6.54 o 
   7   6   2       16.31       20.01      1.98 o 
   8   6   2        2.92        2.40      1.36 o 
   9   6   2        0.00       -1.50      1.50 o 
  -9   7   2        1.06        0.93      1.29 o 
  -8   7   2        0.00        0.53      1.26 o 
  -7   7   2       27.09       28.27      1.73 o 
  -6   7   2      306.95      293.18      5.61 o 
  -5   7   2      582.74      563.72      7.09 o 
  -4   7   2        0.55        0.05      0.51 o 
  -3   7   2      531.78      503.51      6.15 o 
  -2   7   2      237.92      271.99      3.16 o 
  -1   7   2      907.40     1079.34     10.32 o 
   0   7   2     1478.04     1666.32     13.78 o 
   1   7   2      147.49      163.27      1.83 o 
   2   7   2        4.79        4.88      0.68 o 
   3   7   2      118.42      126.26      2.79 o 
   4   7   2       15.06       11.77      1.05 o 
   5   7   2      155.93      138.44      3.27 o 
   6   7   2      343.39      325.40      6.05 o 
   7   7   2      268.39      257.56      5.38 o 
   8   7   2        0.03        0.92      1.20 o 
  -8   8   2      315.63      339.79      6.85 o 
  -7   8   2      184.58      190.85      6.17 o 
  -6   8   2       48.77       44.79      2.50 o 
  -5   8   2      106.07      110.26      4.49 o 
  -4   8   2       20.78       14.76      1.15 o 
  -3   8   2     1503.86     1478.54     16.31 o 
  -2   8   2      519.82      488.91      5.21 o 
  -1   8   2      872.51      930.19      9.10 o 
   0   8   2      963.22     1042.29      8.93 o 
   1   8   2       85.66       77.39      1.28 o 
   2   8   2      487.45      457.19      5.26 o 
   3   8   2       12.87        6.71      0.95 o 
   4   8   2      141.56      142.11      3.25 o 
   5   8   2       35.45       27.42      1.93 o 
   6   8   2        7.43        9.46      1.66 o 
   7   8   2     1129.32     1082.77     16.20 o 
   8   8   2      168.44      166.76      4.38 o 
  -8   9   2      123.03      125.44      3.82 o 
  -7   9   2       31.75       27.00      1.81 o 
  -6   9   2      450.21      441.82     11.15 o 
  -5   9   2       41.42       63.14      2.82 o 
  -4   9   2       37.05       43.57      1.33 o 
  -3   9   2      517.60      497.31      5.45 o 
  -2   9   2      278.75      298.57      3.58 o 
  -1   9   2     1237.16     1139.73     11.06 o 
   0   9   2      811.72      818.69      8.73 o 
   1   9   2      197.62      190.94      2.20 o 
   2   9   2       24.06       24.26      0.83 o 
   3   9   2      196.58      190.67      3.90 o 
   4   9   2     1428.08     1395.75     34.55 o 
   5   9   2        0.76        0.10      0.88 o 
   6   9   2       23.54       24.89      1.63 o 
   7   9   2        0.02       -1.13      1.26 o 
   8   9   2       15.22       12.86      3.15 o 
  -8  10   2      103.46      119.77      3.83 o 
  -7  10   2       13.30       13.00      2.46 o 
  -6  10   2       20.66       16.67      1.75 o 
  -5  10   2       73.80       73.99      2.53 o 
  -4  10   2       39.30       33.48      1.95 o 
  -3  10   2      172.78      170.84      2.52 o 
  -2  10   2       41.82       44.10      1.78 o 
  -1  10   2        8.72       11.25      0.72 o 
   0  10   2      109.25      121.93      1.67 o 
   1  10   2      306.08      314.79      3.29 o 
   2  10   2      397.05      367.11      4.28 o 
   3  10   2        8.03        5.34      1.06 o 
   4  10   2        1.07       -0.44      0.92 o 
   5  10   2       97.77       91.91      2.84 o 
   6  10   2        0.02       -0.51      1.05 o 
   7  10   2      125.00      136.46      3.88 o 
   8  10   2        1.80        1.32      3.24 o 
  -7  11   2       57.17       55.85      2.58 o 
  -6  11   2        5.94        6.55      1.43 o 
  -5  11   2        4.28        1.39      1.12 o 
  -4  11   2       71.72       70.83      2.42 o 
  -3  11   2      501.58      521.71      5.86 o 
  -2  11   2      321.79      304.64      3.80 o 
  -1  11   2       13.49        9.92      1.16 o 
   0  11   2       10.70        9.39      1.57 o 
   1  11   2        4.98        3.99      0.63 o 
   2  11   2     1276.34     1269.68     18.74 o 
   3  11   2       10.49        8.76      1.21 o 
   4  11   2       18.01       17.11      1.64 o 
   5  11   2      119.41      123.21      3.44 o 
   6  11   2       31.77       29.32      1.81 o 
   7  11   2      106.47      107.49      3.50 o 
  -7  12   2      179.86      191.75      5.00 o 
  -6  12   2        5.26        4.74      2.24 o 
  -5  12   2       33.36       30.21      2.24 o 
  -4  12   2       38.97       34.71      1.84 o 
  -3  12   2      225.22      236.09      3.95 o 
  -2  12   2      837.89      808.56      8.50 o 
  -1  12   2       11.46       13.15      0.89 o 
   0  12   2       37.20       41.22      1.18 o 
   1  12   2        0.76        0.05      0.68 o 
   2  12   2       16.81       13.69      1.16 o 
   3  12   2      706.30      712.18     11.17 o 
   4  12   2      392.57      383.66      7.07 o 
   5  12   2      136.68      141.64      3.85 o 
   6  12   2        2.19        2.46      1.55 o 
   7  12   2       39.41       40.96      2.35 o 
  -6  13   2       18.57       17.52      3.56 o 
  -5  13   2      194.05      197.24      4.76 o 
  -4  13   2       82.60       85.41      2.87 o 
  -3  13   2        0.37        3.73      2.11 o 
  -2  13   2      589.66      579.35      7.95 o 
  -1  13   2       17.07       11.54      1.35 o 
   0  13   2      437.48      411.84      4.94 o 
   1  13   2      332.00      322.29      4.90 o 
   2  13   2       29.88       31.56      1.40 o 
   3  13   2        2.59        6.37      2.03 o 
   4  13   2       79.12       85.73      2.89 o 
   5  13   2      126.34      129.18      3.76 o 
   6  13   2      145.45      154.62      4.34 o 
  -6  14   2      136.95      150.43      4.32 o 
  -5  14   2        2.06        2.61      1.42 o 
  -4  14   2       67.19       62.33      2.58 o 
  -3  14   2        6.00        5.63      1.03 o 
  -2  14   2        0.08       -0.61      0.79 o 
  -1  14   2       14.82       14.44      1.05 o 
   0  14   2        4.50        2.53      0.81 o 
   1  14   2      254.10      243.19      4.16 o 
   2  14   2        4.48        3.54      0.92 o 
   3  14   2      102.48      106.36      2.65 o 
   4  14   2       92.39      100.70      3.26 o 
   5  14   2       50.39       46.51      2.38 o 
   6  14   2       52.43       46.65      2.52 o 
  -5  15   2        9.32        8.28      1.82 o 
  -4  15   2      111.41      114.49      3.54 o 
  -3  15   2        8.59        6.47      1.15 o 
  -2  15   2        0.21       -0.87      0.87 o 
  -1  15   2       19.28       15.93      1.28 o 
   0  15   2      200.39      191.57      3.83 o 
   1  15   2        1.18        0.93      0.89 o 
   2  15   2      108.85      106.02      2.68 o 
   3  15   2        2.26        2.17      1.06 o 
   4  15   2      139.49      132.89      3.90 o 
   5  15   2       14.79       11.94      1.81 o 
  -4  16   2        1.00        0.94      2.40 o 
  -3  16   2       30.41       29.11      1.64 o 
  -2  16   2       97.34      100.47      2.67 o 
  -1  16   2       20.40       18.44      1.88 o 
   0  16   2       16.15       14.44      1.38 o 
   1  16   2       40.94       40.89      1.74 o 
   2  16   2      154.44      150.45      3.35 o 
   3  16   2        4.06        5.52      1.21 o 
   4  16   2        0.48       -1.28      1.41 o 
  -3  17   2      273.21      282.47      5.11 o 
  -2  17   2        0.25        0.00      1.14 o 
  -1  17   2       22.26       22.45      2.14 o 
   0  17   2      203.75      213.72      4.11 o 
   1  17   2        2.48        1.72      1.06 o 
   2  17   2        0.07        0.63      1.20 o 
   3  17   2       76.73       73.52      3.02 o 
  -9   1   3      165.35      179.28      3.63 o 
  -8   1   3        5.95        6.27      1.34 o 
  -7   1   3       21.41       20.68      1.00 o 
  -6   1   3       94.76       90.14      2.41 o 
  -5   1   3      588.53      593.51      6.21 o 
  -4   1   3      766.66      787.20      7.76 o 
  -3   1   3      222.64      232.70      2.62 o 
  -2   1   3      188.14      215.44      2.32 o 
  -1   1   3       60.39       49.99      0.85 o 
   0   1   3     1004.70      944.42      8.71 o 
   1   1   3     7063.06     6946.37    121.47 o 
   2   1   3       11.34       21.05      0.54 o 
   3   1   3       34.99       34.50      0.79 o 
   4   1   3      112.29      116.94      2.37 o 
   5   1   3       22.62       19.68      0.71 o 
   6   1   3      418.36      401.72      5.49 o 
   7   1   3      242.81      246.87      5.21 o 
   8   1   3       29.02       23.52      1.78 o 
   9   1   3       99.71       99.14      6.49 o 
  -9   2   3       24.25       22.41      2.17 o 
  -8   2   3      163.33      163.97      3.26 o 
  -7   2   3       58.63       54.67      3.26 o 
  -6   2   3      551.33      319.55      5.53 o 
  -5   2   3       64.16       53.27      2.71 o 
  -4   2   3      149.09      142.63      1.96 o 
  -3   2   3      499.52      511.71      5.99 o 
  -2   2   3     2717.00     2761.50     28.97 o 
  -1   2   3      183.87      181.69      1.79 o 
   0   2   3     4112.68     4279.35     34.45 o 
   1   2   3        0.65        1.72      0.37 o 
   2   2   3      368.42      398.71      5.57 o 
   3   2   3      157.99      132.36      1.87 o 
   4   2   3      892.74      879.65      9.80 o 
   5   2   3       56.92       52.62      1.42 o 
   6   2   3        1.14        1.28      0.68 o 
   7   2   3      398.35      394.88      7.22 o 
   8   2   3      700.88      705.05     11.63 o 
   9   2   3       78.97       81.50      3.19 o 
  -9   3   3      111.42      121.86      3.63 o 
  -8   3   3      560.31      591.26      7.98 o 
  -7   3   3       23.72       22.79      1.39 o 
  -6   3   3        8.07        8.59      1.59 o 
  -5   3   3      654.11      652.02      9.63 o 
  -4   3   3       80.62      111.42      1.95 o 
  -3   3   3      964.15     1047.44     11.56 o 
  -2   3   3      128.71      142.09      2.06 o 
  -1   3   3      749.49      780.21      7.62 o 
   0   3   3      718.10      668.81      5.15 o 
   1   3   3     3083.70     3188.34     28.70 o 
   2   3   3       61.74       65.22      2.04 o 
   3   3   3     2485.21     2557.13     52.33 o 
   4   3   3       18.91       16.08      0.99 o 
   5   3   3      495.58      505.28     13.60 o 
   6   3   3      315.73      310.41      4.60 o 
   7   3   3      223.58      218.05      9.80 o 
   8   3   3       43.61       40.88      2.20 o 
   9   3   3       64.64       66.58      2.90 o 
  -9   4   3        5.41        4.26      1.60 o 
  -8   4   3        5.22        4.05      1.98 o 
  -7   4   3      251.64      225.82      6.85 o 
  -6   4   3      112.03      128.88      2.45 o 
  -5   4   3        1.58        1.29      1.26 o 
  -4   4   3       53.37       62.03      1.73 o 
  -3   4   3      188.76      198.88      2.98 o 
  -2   4   3      106.33       99.01      1.63 o 
  -1   4   3       70.12       66.43      0.92 o 
   0   4   3      325.62      351.64      3.15 o 
   1   4   3       82.18       81.41      1.02 o 
   2   4   3       20.43       23.79      0.95 o 
   3   4   3      135.37      115.56      2.45 o 
   4   4   3     1273.38     1362.39     18.47 o 
   5   4   3      146.63      140.02      3.10 o 
   6   4   3      242.06      228.30      4.51 o 
   7   4   3       14.70       17.03      1.21 o 
   8   4   3       34.81       34.45      2.11 o 
   9   4   3       76.81       78.83      3.16 o 
  -9   5   3       26.40       24.47      1.99 o 
  -8   5   3       11.39       12.39      1.88 o 
  -7   5   3       69.04       67.20      1.94 o 
  -6   5   3       12.56        9.34      1.60 o 
  -5   5   3        0.29        0.54      0.58 o 
  -4   5   3      144.28      129.02      6.82 o 
  -3   5   3       72.82       89.53      2.05 o 
  -2   5   3       95.70       97.65      1.66 o 
  -1   5   3     2451.42     2712.95     24.58 o 
   0   5   3      138.80      133.82      1.50 o 
   1   5   3     1040.78     1169.52      9.79 o 
   2   5   3       65.06       83.31      1.91 o 
   3   5   3       30.06       26.45      1.12 o 
   4   5   3      232.36      253.93      4.55 o 
   5   5   3       43.96       39.28      1.61 o 
   6   5   3       37.54       40.63      1.77 o 
   7   5   3       73.44       76.81      2.57 o 
   8   5   3      111.88      106.38      3.44 o 
   9   5   3        5.93        6.40      1.77 o 
  -9   6   3      203.48      222.73      5.32 o 
  -8   6   3      100.38       97.39      2.57 o 
  -7   6   3        1.17        0.35      1.04 o 
  -6   6   3      507.29      480.09      6.37 o 
  -5   6   3      456.43      402.69      5.39 o 
  -4   6   3        0.97        0.47      0.49 o 
  -3   6   3      114.05      119.61      2.61 o 
  -2   6   3     1656.33     1730.71     16.11 o 
  -1   6   3      162.43      143.59      6.41 o 
   0   6   3      740.69      797.51      6.89 o 
   1   6   3      202.85      249.59      2.51 o 
   2   6   3      500.17      517.90     12.34 o 
   3   6   3     1562.62     1643.19     22.02 o 
   4   6   3      241.54      243.58      5.51 o 
   5   6   3      191.68      173.45      3.73 o 
   6   6   3      110.52      107.97      2.95 o 
   7   6   3       78.67       79.31      2.65 o 
   8   6   3      236.90      251.58      5.77 o 
   9   6   3        0.07        0.36      1.87 o 
  -8   7   3      345.43      366.87      5.80 o 
  -7   7   3      118.07      109.83      3.18 o 
  -6   7   3       71.72       77.17      2.51 o 
  -5   7   3      330.00      357.38      5.00 o 
  -4   7   3     1109.91     1072.20     12.24 o 
  -3   7   3      770.50      762.89      8.92 o 
  -2   7   3      830.58      844.29      8.32 o 
  -1   7   3      488.68      547.95      6.50 o 
   0   7   3        0.19        1.22      0.32 o 
   1   7   3     1706.28     1719.60     14.41 o 
   2   7   3      420.78      471.61      7.03 o 
   3   7   3      543.35      565.70     10.86 o 
   4   7   3      472.37      470.62      7.55 o 
   5   7   3      268.58      250.25      4.86 o 
   6   7   3      658.19      650.97     12.28 o 
   7   7   3      205.85      190.15      4.71 o 
   8   7   3        7.10        7.08      1.56 o 
  -8   8   3       56.05       61.50      2.70 o 
  -7   8   3      369.81      360.48      8.01 o 
  -6   8   3      371.54      373.78      6.81 o 
  -5   8   3      563.57      567.20      7.23 o 
  -4   8   3       20.11       21.52      1.02 o 
  -3   8   3      418.27      400.71      5.23 o 
  -2   8   3      783.88      794.33      7.98 o 
  -1   8   3      355.13      339.40      4.53 o 
   0   8   3      154.76      150.27      2.07 o 
   1   8   3        3.52        0.76      0.32 o 
   2   8   3      441.10      485.47      6.15 o 
   3   8   3      852.67      863.84     12.48 o 
   4   8   3      548.27      542.21      8.61 o 
   5   8   3      492.33      472.32      7.91 o 
   6   8   3       19.97       18.19      2.13 o 
   7   8   3        0.63        3.43      1.31 o 
   8   8   3       50.83       44.68      2.31 o 
  -8   9   3        0.73        0.46      1.43 o 
  -7   9   3       33.18       37.34      2.03 o 
  -6   9   3       11.40        7.70      1.38 o 
  -5   9   3       16.43       18.92      1.90 o 
  -4   9   3       43.70       33.86      2.19 o 
  -3   9   3        1.51        4.45      0.67 o 
  -2   9   3      233.86      249.28      3.15 o 
  -1   9   3       91.86       85.42      1.77 o 
   0   9   3       42.56       47.70      0.96 o 
   1   9   3      474.24      524.58      4.94 o 
   2   9   3      314.66      320.23      5.93 o 
   3   9   3       97.96       94.49      2.55 o 
   4   9   3      122.19      120.04      3.06 o 
   5   9   3        2.87        3.01      1.09 o 
   6   9   3       95.59       88.84      2.85 o 
   7   9   3        4.74        4.82      1.32 o 
   8   9   3       36.35       34.96      2.20 o 
  -8  10   3        1.97        0.74      1.60 o 
  -7  10   3      186.34      194.29      4.79 o 
  -6  10   3      855.68      841.83     13.14 o 
  -5  10   3        1.47        1.44      1.05 o 
  -4  10   3      538.55      485.97      6.41 o 
  -3  10   3       90.02       71.47      1.52 o 
  -2  10   3      647.66      648.06      6.87 o 
  -1  10   3      300.24      287.90      4.11 o 
   0  10   3       17.09       11.75      0.62 o 
   1  10   3      403.90      415.81      4.71 o 
   2  10   3      432.68      437.62      4.98 o 
   3  10   3      170.09      172.39      2.97 o 
   4  10   3      753.58      745.41     11.49 o 
   5  10   3      101.13       88.12      2.78 o 
   6  10   3       86.57       89.74      2.96 o 
   7  10   3        0.14       -1.23      1.27 o 
  -7  11   3      275.07      277.45      6.11 o 
  -6  11   3       18.45       21.75      1.68 o 
  -5  11   3      403.03      413.16      7.50 o 
  -4  11   3      270.59      291.87      5.65 o 
  -3  11   3     1916.37     1831.90     17.61 o 
  -2  11   3      937.92      875.84      9.01 o 
  -1  11   3        8.07        6.46      1.87 o 
   0  11   3      133.11      136.48      1.91 o 
   1  11   3     1414.84     1444.09     13.96 o 
   2  11   3       23.09       22.85      1.15 o 
   3  11   3      137.69      145.63      2.73 o 
   4  11   3      467.52      452.33      6.84 o 
   5  11   3      717.81      697.95     11.25 o 
   6  11   3      105.79      114.67      3.57 o 
   7  11   3      198.35      189.11      4.84 o 
  -7  12   3       46.06       44.04      2.48 o 
  -6  12   3      344.60      342.57      6.90 o 
  -5  12   3      378.56      381.10      7.21 o 
  -4  12   3       44.30       35.42      1.83 o 
  -3  12   3       37.51       42.09      1.29 o 
  -2  12   3      864.40      834.15     10.77 o 
  -1  12   3      144.39      140.08      2.69 o 
   0  12   3     1975.10     1912.32     18.27 o 
   1  12   3        0.83        0.26      0.71 o 
   2  12   3      279.10      261.00      4.23 o 
   3  12   3      306.96      294.50      5.73 o 
   4  12   3       69.67       64.23      2.41 o 
   5  12   3       62.40       59.49      2.45 o 
   6  12   3       12.96       11.91      1.72 o 
   7  12   3        5.98        6.89      3.31 o 
  -6  13   3        5.90        4.48      1.59 o 
  -5  13   3        0.25       -0.56      1.26 o 
  -4  13   3       55.75       52.11      2.27 o 
  -3  13   3        6.87        7.09      2.16 o 
  -2  13   3       10.45       13.69      1.89 o 
  -1  13   3       19.46       20.72      1.13 o 
   0  13   3       89.23       93.33      2.23 o 
   1  13   3      802.64      764.36     11.03 o 
   2  13   3       80.97       70.22      2.02 o 
   3  13   3       23.73       22.89      1.60 o 
   4  13   3       80.13       80.65      2.87 o 
   5  13   3       37.45       32.64      2.00 o 
   6  13   3        5.53        2.91      1.52 o 
  -5  14   3      163.92      166.35      4.46 o 
  -4  14   3       55.71       46.93      2.28 o 
  -3  14   3       60.70       54.58      2.40 o 
  -2  14   3        0.80        1.89      0.78 o 
  -1  14   3       78.26       70.05      5.28 o 
   0  14   3       33.27       28.37      1.31 o 
   1  14   3       60.89       59.90      1.91 o 
   2  14   3      148.78      139.22      3.02 o 
   3  14   3       28.56       30.05      1.83 o 
   4  14   3      148.55      147.51      4.05 o 
   5  14   3        3.33        0.48      1.29 o 
  -5  15   3      189.17      190.24      4.98 o 
  -4  15   3      213.90      221.55      5.25 o 
  -3  15   3      480.46      482.47      7.03 o 
  -2  15   3       24.19       24.78      1.40 o 
  -1  15   3       33.46       39.06      1.58 o 
   0  15   3      121.16      117.22      2.73 o 
   1  15   3      447.23      431.96      6.41 o 
   2  15   3      311.74      310.99      5.15 o 
   3  15   3       53.38       55.28      2.46 o 
   4  15   3       20.34       17.51      1.99 o 
   5  15   3       60.22       59.80      5.21 o 
  -4  16   3        0.28       -0.41      1.49 o 
  -3  16   3       60.28       57.01      2.31 o 
  -2  16   3      482.75      488.78      7.11 o 
  -1  16   3      540.59      527.07      7.46 o 
   0  16   3      148.82      154.25      3.31 o 
   1  16   3       25.36       22.60      1.46 o 
   2  16   3       49.50       49.17      1.92 o 
   3  16   3       73.47       72.66      2.89 o 
   4  16   3      263.13      266.01      6.12 o 
  -2  17   3        8.75       14.27      3.27 o 
  -1  17   3        6.96        8.40      1.68 o 
   0  17   3      119.55      118.26      2.97 o 
   1  17   3       23.73       25.04      2.67 o 
   2  17   3      150.69      158.27      3.60 o 
  -9   0   4      896.20      975.25     20.92 o 
  -8   0   4      127.48      121.99      4.70 o 
  -7   0   4      111.75      116.55      3.01 o 
  -6   0   4      170.91      150.95      3.31 o 
  -5   0   4     1493.05     1447.12     19.56 o 
  -4   0   4     1549.96     1597.66     21.17 o 
  -3   0   4     2635.90     2731.88     61.49 o 
  -2   0   4      774.87      817.27     10.96 o 
  -1   0   4       13.67       19.26      0.78 o 
   0   0   4     3317.42     3495.51     62.80 o 
   1   0   4     5312.89     5398.07     55.66 o 
   2   0   4       26.67       52.99      1.68 o 
   3   0   4      788.42      816.94     16.15 o 
   4   0   4       95.77       79.55      2.36 o 
   5   0   4       85.38       73.25      3.15 o 
   6   0   4        9.09        5.46      1.52 o 
   7   0   4      542.24      548.53     13.19 o 
   8   0   4      332.58      327.36      9.50 o 
   9   0   4       32.54       40.09      3.42 o 
  -9   1   4        0.66        2.69      1.95 o 
  -8   1   4      232.25      240.98      5.04 o 
  -7   1   4      236.15      242.35      3.38 o 
  -6   1   4      831.24      810.45     10.78 o 
  -5   1   4       41.72       48.77      1.14 o 
  -4   1   4       20.09       15.34      0.63 o 
  -3   1   4      871.41      845.76      8.13 o 
  -2   1   4     1737.22     1930.60     17.73 o 
  -1   1   4     1205.72     1197.23     11.15 o 
   0   1   4     1762.93     2013.10     18.22 o 
   1   1   4     2547.07     2634.11     25.03 o 
   2   1   4     1113.21     1119.92     12.06 o 
   3   1   4      107.54      134.06      3.31 o 
   4   1   4       83.59       75.33      1.44 o 
   5   1   4       37.09       40.30      1.22 o 
   6   1   4        8.18        4.30      1.04 o 
   7   1   4       51.82       48.91      2.21 o 
   8   1   4      112.98      115.95      3.99 o 
   9   1   4       25.81       25.33      2.21 o 
  -9   2   4        9.41       14.87      2.66 o 
  -8   2   4      123.84      113.26      3.17 o 
  -7   2   4       40.34       40.44      1.48 o 
  -6   2   4      788.33      784.39      8.40 o 
  -5   2   4       85.44       74.43      2.02 o 
  -4   2   4      104.83      105.71      1.84 o 
  -3   2   4      847.13      956.07      9.13 o 
  -2   2   4      155.74      182.47      2.48 o 
  -1   2   4     1019.92     1070.41      8.96 o 
   0   2   4      188.59      186.89      1.85 o 
   1   2   4      225.93      225.38      2.44 o 
   2   2   4      516.76      547.77      7.52 o 
   3   2   4       54.05       54.38      1.22 o 
   4   2   4       79.89       77.40      2.58 o 
   5   2   4        1.31        1.43      0.63 o 
   6   2   4      262.97      268.84      5.32 o 
   7   2   4       54.30       47.69      2.16 o 
   8   2   4        2.45        1.86      1.25 o 
   9   2   4       11.30       11.47      1.94 o 
  -9   3   4        0.53        0.62      2.01 o 
  -8   3   4       71.75       68.88      3.61 o 
  -7   3   4       28.31       30.73      1.80 o 
  -6   3   4      336.06      327.45      4.04 o 
  -5   3   4      145.79      155.61      2.27 o 
  -4   3   4      177.43      177.16      2.97 o 
  -3   3   4      617.64      592.33      6.92 o 
  -2   3   4      755.93      746.62      8.39 o 
  -1   3   4      646.85      680.32      6.63 o 
   0   3   4       12.45       11.20      0.34 o 
   1   3   4     1314.84     1578.12     14.47 o 
   2   3   4      613.90      644.15      7.20 o 
   3   3   4      180.50      174.08      4.61 o 
   4   3   4      388.31      380.05      6.04 o 
   5   3   4       20.70       14.55      1.06 o 
   6   3   4        0.73        2.42      0.74 o 
   7   3   4      338.52      337.99      6.58 o 
   8   3   4        0.11        0.74      1.22 o 
   9   3   4       15.70       11.40      1.84 o 
  -9   4   4      261.92      275.04      8.49 o 
  -8   4   4      135.66      145.12      5.54 o 
  -7   4   4        2.15        1.20      0.81 o 
  -6   4   4        0.53        0.51      0.61 o 
  -5   4   4     2843.71     2733.02     29.30 o 
  -4   4   4      743.78      745.75      8.73 o 
  -3   4   4     1381.64     1466.31     15.98 o 
  -2   4   4       12.31        8.63      0.54 o 
  -1   4   4       64.85       54.28      0.84 o 
   0   4   4     1526.08     1385.34     13.55 o 
   1   4   4       69.22       59.61      0.97 o 
   2   4   4      273.60      283.26      3.49 o 
   3   4   4       10.02        7.79      0.83 o 
   4   4   4      201.08      180.77      3.52 o 
   5   4   4     1066.63     1085.25     15.30 o 
   6   4   4       84.44       76.29      2.32 o 
   7   4   4       23.42       22.92      1.67 o 
   8   4   4       34.19       35.14      2.12 o 
   9   4   4        1.19        1.25      1.68 o 
  -9   5   4       40.18       48.39      3.56 o 
  -8   5   4      203.96      197.23      6.70 o 
  -7   5   4      218.34      240.44     11.77 o 
  -6   5   4      844.98      837.25     12.41 o 
  -5   5   4       78.45       67.88      1.68 o 
  -4   5   4       34.74       33.76      1.71 o 
  -3   5   4      871.62      865.87      9.87 o 
  -2   5   4     1714.19     1850.82     17.14 o 
  -1   5   4      180.67      179.65      2.19 o 
   0   5   4      298.46      338.33      2.88 o 
   1   5   4      169.12      182.30      2.51 o 
   2   5   4      799.56      805.33     12.25 o 
   3   5   4      326.57      291.12      4.89 o 
   4   5   4      128.38      124.06      2.82 o 
   5   5   4      420.43      418.54      6.93 o 
   6   5   4       52.63       49.22      1.94 o 
   7   5   4      113.88      108.76      3.09 o 
   8   5   4        8.76        9.54      1.94 o 
  -8   6   4       20.41       20.25      2.90 o 
  -7   6   4       69.39       74.51      2.56 o 
  -6   6   4      119.51      110.05      2.89 o 
  -5   6   4      201.00      199.29      4.01 o 
  -4   6   4      229.30      226.28     13.10 o 
  -3   6   4       59.47       50.43      1.29 o 
  -2   6   4      444.93      509.87      5.29 o 
  -1   6   4      498.09      527.02      6.20 o 
   0   6   4       33.87       26.68      1.00 o 
   1   6   4       17.32       10.69      0.41 o 
   2   6   4        5.78        5.94      0.58 o 
   3   6   4       97.22       85.63      3.12 o 
   4   6   4       12.21       12.51      1.08 o 
   5   6   4       17.49       17.79      1.27 o 
   6   6   4       79.57       78.65      2.50 o 
   7   6   4      101.78       99.13      3.03 o 
   8   6   4        9.04       10.33      2.47 o 
  -8   7   4       70.70       75.29      4.13 o 
  -7   7   4        0.03       -0.50      1.10 o 
  -6   7   4        0.01        0.42      0.77 o 
  -5   7   4        0.01        0.33      0.63 o 
  -4   7   4       70.67       70.00      2.07 o 
  -3   7   4       88.56       79.94      2.11 o 
  -2   7   4       26.21       27.14      1.97 o 
  -1   7   4      436.54      434.27     10.38 o 
   0   7   4     1437.40     1588.84     13.27 o 
   1   7   4       17.18       18.78      0.77 o 
   2   7   4      417.36      421.59      5.34 o 
   3   7   4      119.56      120.39      2.79 o 
   4   7   4      217.22      215.15      4.27 o 
   5   7   4        0.07       -0.49      0.85 o 
   6   7   4        5.84        8.50      1.33 o 
   7   7   4      396.40      386.96      7.19 o 
   8   7   4      137.28      130.52      5.56 o 
  -8   8   4      108.86      113.12      5.21 o 
  -7   8   4       88.77      100.13      3.17 o 
  -6   8   4       92.52       89.79      2.81 o 
  -5   8   4      403.04      420.72      5.76 o 
  -4   8   4       32.83       33.68      1.24 o 
  -3   8   4      933.21      875.54     10.23 o 
  -2   8   4      164.63      141.30      2.08 o 
  -1   8   4       68.22       55.85      1.35 o 
   0   8   4      738.27      725.98      6.52 o 
   1   8   4      625.58      668.87      7.38 o 
   2   8   4      181.00      184.15      2.90 o 
   3   8   4       10.71        8.25      0.95 o 
   4   8   4      255.34      239.31      4.71 o 
   5   8   4      208.79      207.46      4.42 o 
   6   8   4       62.01       62.90      3.27 o 
   7   8   4      217.01      215.21      6.73 o 
   8   8   4       62.23       57.94      2.62 o 
  -8   9   4      246.54      283.99      9.01 o 
  -7   9   4      247.78      250.95      9.12 o 
  -6   9   4      227.54      231.12      5.02 o 
  -5   9   4      101.05       88.46      2.11 o 
  -4   9   4       17.50       12.46      1.55 o 
  -3   9   4       13.83       15.42      1.10 o 
  -2   9   4      233.92      224.07      2.95 o 
  -1   9   4      327.86      280.73      8.24 o 
   0   9   4      298.55      297.27      3.16 o 
   1   9   4      466.71      448.95      4.97 o 
   2   9   4      955.32      924.10     10.69 o 
   3   9   4       39.26       38.47      1.31 o 
   4   9   4     1206.82     1212.38     17.28 o 
   5   9   4      132.27      123.45      3.32 o 
   6   9   4        0.19        0.18      1.09 o 
   7   9   4      108.32      119.92      3.58 o 
  -7  10   4        1.49       -0.87      1.38 o 
  -6  10   4       33.56       33.96      2.74 o 
  -5  10   4       25.11       29.87      1.74 o 
  -4  10   4      250.34      247.82      4.59 o 
  -3  10   4      201.58      183.77      2.70 o 
  -2  10   4       37.31       37.54      1.09 o 
  -1  10   4      246.72      235.67      3.10 o 
   0  10   4      323.93      320.91      3.86 o 
   1  10   4        5.65        5.56      0.91 o 
   2  10   4        0.19        0.40      0.54 o 
   3  10   4       30.51       29.90      1.22 o 
   4  10   4       59.32       56.66      1.69 o 
   5  10   4       24.94       24.49      2.35 o 
   6  10   4       14.12       11.45      1.60 o 
   7  10   4        4.81        7.06      1.59 o 
  -7  11   4      135.15      144.94      4.16 o 
  -6  11   4        8.40        4.69      2.33 o 
  -5  11   4       15.83       13.27      3.65 o 
  -4  11   4        1.88        0.99      0.77 o 
  -3  11   4       66.44       72.21      1.61 o 
  -2  11   4      435.18      448.07      5.20 o 
  -1  11   4       52.85       43.48      1.21 o 
   0  11   4       38.78       38.60      1.01 o 
   1  11   4        6.93        4.82      0.65 o 
   2  11   4       67.46       57.59      1.42 o 
   3  11   4      476.56      456.61      7.80 o 
   4  11   4      230.97      217.76      5.61 o 
   5  11   4        2.09        3.30      1.24 o 
   6  11   4        8.85        7.66      1.52 o 
   7  11   4       19.57       20.97      4.56 o 
  -6  12   4       27.54       25.40      1.91 o 
  -5  12   4       64.05       60.14      2.48 o 
  -4  12   4        4.06        1.44      1.12 o 
  -3  12   4        0.04        1.22      0.69 o 
  -2  12   4      188.61      188.90      2.87 o 
  -1  12   4      432.93      450.61      7.58 o 
   0  12   4      261.01      246.74      3.36 o 
   1  12   4      269.35      290.83      5.99 o 
   2  12   4       30.41       26.24      1.08 o 
   3  12   4       93.07       89.78      2.82 o 
   4  12   4      198.05      196.88      4.58 o 
   5  12   4      429.83      430.79      7.98 o 
   6  12   4        3.80        1.00      1.37 o 
  -6  13   4       83.00       93.83      3.35 o 
  -5  13   4        1.10        0.24      1.27 o 
  -4  13   4       67.85       63.81      2.54 o 
  -3  13   4      185.60      194.82      3.05 o 
  -2  13   4      229.24      240.76      3.47 o 
  -1  13   4       96.72       89.79      1.87 o 
   0  13   4        5.28        3.78      0.88 o 
   1  13   4       99.44       97.99      2.37 o 
   2  13   4      445.47      459.23      7.26 o 
   3  13   4      366.47      375.90      7.05 o 
   4  13   4      144.18      159.49      4.16 o 
   5  13   4       74.94       78.87      2.93 o 
   6  13   4       42.03       40.30      2.35 o 
  -5  14   4      201.53      214.79      5.19 o 
  -4  14   4      212.93      232.31      5.30 o 
  -3  14   4        0.76        0.71      0.80 o 
  -2  14   4       43.16       40.76      1.38 o 
  -1  14   4       16.98       14.64      2.23 o 
   0  14   4        4.40        3.69      1.15 o 
   1  14   4      181.39      173.77      3.39 o 
   2  14   4       39.34       34.79      1.54 o 
   3  14   4       27.85       24.21      1.73 o 
   4  14   4       97.02      102.32      3.35 o 
   5  14   4      230.66      252.94      6.43 o 
  -4  15   4       14.99        8.13      2.96 o 
  -3  15   4       28.80       30.93      1.58 o 
  -2  15   4       12.95       11.33      1.39 o 
  -1  15   4       16.34       17.85      1.33 o 
   0  15   4       34.59       34.26      1.55 o 
   1  15   4       70.77       65.88      2.10 o 
   2  15   4       65.52       61.88      2.17 o 
   3  15   4        0.16        0.74      1.32 o 
   4  15   4        0.94        1.95      1.43 o 
  -3  16   4       12.18       14.40      1.79 o 
  -2  16   4       11.90        9.80      1.61 o 
  -1  16   4      208.54      214.28      4.05 o 
   0  16   4       56.52       55.74      2.00 o 
   1  16   4       20.55       19.18      2.44 o 
   2  16   4        7.86        9.13      1.38 o 
   3  16   4       70.79       65.45      2.80 o 
  -1  17   4       62.40       60.95      2.17 o 
   0  17   4        2.39        1.75      1.25 o 
   1  17   4      180.86      185.07      3.90 o 
  -9   1   5        0.23       -1.44      1.66 o 
  -8   1   5      392.28      400.25     11.77 o 
  -7   1   5       77.12       81.47      2.96 o 
  -6   1   5       21.74       22.33      1.37 o 
  -5   1   5      284.27      258.83      4.80 o 
  -4   1   5       21.91       25.77      0.94 o 
  -3   1   5      302.48      305.42      4.28 o 
  -2   1   5      214.27      196.56      3.12 o 
  -1   1   5      118.21      140.97      1.85 o 
   0   1   5      206.03      227.33      2.49 o 
   1   1   5      363.32      333.51      3.47 o 
   2   1   5     2260.08     2504.15     26.33 o 
   3   1   5      925.72      916.31      8.84 o 
   4   1   5      190.44      176.84      2.78 o 
   5   1   5        3.83        1.06      0.87 o 
   6   1   5        1.33        2.60      1.05 o 
   7   1   5       85.86       86.02      2.94 o 
   8   1   5      425.01      425.09      8.16 o 
   9   1   5       13.46       15.82      2.16 o 
  -9   2   5      213.59      231.29      7.57 o 
  -8   2   5      100.63      109.17      3.22 o 
  -7   2   5        3.24        4.73      1.55 o 
  -6   2   5       16.05       13.72      1.24 o 
  -5   2   5      239.77      247.73      4.67 o 
  -4   2   5      457.97      419.10      5.91 o 
  -3   2   5        7.97        3.62      0.40 o 
  -2   2   5       43.07       30.24      0.80 o 
  -1   2   5     1301.76     1294.30     12.07 o 
   0   2   5       26.43       16.78      0.44 o 
   1   2   5     2280.25     2283.49     19.87 o 
   2   2   5      251.91      256.37      3.91 o 
   3   2   5      124.08      133.44      2.00 o 
   4   2   5      103.78      119.24      2.59 o 
   5   2   5     1134.84     1127.81     12.96 o 
   6   2   5      335.97      335.94      6.31 o 
   7   2   5      354.88      349.82      6.79 o 
   8   2   5       18.54       19.11      2.02 o 
   9   2   5      198.78      199.97      7.60 o 
  -9   3   5        1.23        2.42      2.25 o 
  -8   3   5       10.20       13.17      1.72 o 
  -7   3   5      107.48      104.56      2.95 o 
  -6   3   5      216.11      216.52      4.40 o 
  -5   3   5        1.20        2.48      0.68 o 
  -4   3   5      231.58      241.62      4.06 o 
  -3   3   5        2.03        2.25      0.46 o 
  -2   3   5      167.25      144.62      2.17 o 
  -1   3   5      804.23      803.79      7.70 o 
   0   3   5       27.20       21.71      0.51 o 
   1   3   5       10.25       11.95      0.42 o 
   2   3   5     1153.04     1196.42     11.23 o 
   3   3   5       26.88       21.90      1.52 o 
   4   3   5     1118.58     1143.93     15.76 o 
   5   3   5      154.46      150.30      3.26 o 
   6   3   5       78.84       79.77      2.64 o 
   7   3   5      147.07      154.55      4.05 o 
   8   3   5      262.50      271.68      6.06 o 
  -8   4   5        0.01       -0.11      1.93 o 
  -7   4   5        1.47        1.15      1.07 o 
  -6   4   5       17.09       13.86      1.28 o 
  -5   4   5       24.75       27.00      1.11 o 
  -4   4   5      189.56      209.31      3.17 o 
  -3   4   5        9.08        7.55      1.04 o 
  -2   4   5       28.88       29.92      0.89 o 
  -1   4   5       59.54       67.26      0.98 o 
   0   4   5       42.76       47.41      0.71 o 
   1   4   5        3.04        1.64      0.31 o 
   2   4   5      373.18      396.15      4.15 o 
   3   4   5       55.55       59.18      1.69 o 
   4   4   5      227.56      212.55      4.02 o 
   5   4   5      272.31      275.48      5.03 o 
   6   4   5        3.68        2.82      1.42 o 
   7   4   5       59.71       54.09      2.37 o 
   8   4   5        0.04       -0.81      1.29 o 
  -8   5   5       65.66       68.47      3.88 o 
  -7   5   5       19.02       19.54      1.47 o 
  -6   5   5      295.70      291.17      5.51 o 
  -5   5   5      194.11      185.39      3.11 o 
  -4   5   5        1.83        2.03      0.61 o 
  -3   5   5      214.78      207.99      3.07 o 
  -2   5   5       43.53       38.69      1.07 o 
  -1   5   5      507.81      517.19      5.27 o 
   0   5   5      313.94      349.11      3.02 o 
   1   5   5      419.37      441.42      4.05 o 
   2   5   5      736.16      756.50      8.70 o 
   3   5   5      328.02      352.25      5.72 o 
   4   5   5       36.64       33.20      2.51 o 
   5   5   5       44.64       42.99      1.73 o 
   6   5   5       52.21       44.46      1.89 o 
   7   5   5       13.23       13.73      1.95 o 
   8   5   5       23.92       22.70      2.22 o 
  -8   6   5      308.99      344.87      9.96 o 
  -7   6   5       20.18       22.93      1.56 o 
  -6   6   5        2.17        1.68      1.15 o 
  -5   6   5       42.75       42.60      1.39 o 
  -4   6   5     1400.30     1314.94     14.78 o 
  -3   6   5        0.44        0.59      0.55 o 
  -2   6   5      243.25      232.90      2.86 o 
  -1   6   5     2420.42     2603.09     29.97 o 
   0   6   5      112.23      116.73      1.33 o 
   1   6   5     1941.77     2087.59     26.46 o 
   2   6   5      240.96      227.75      3.31 o 
   3   6   5       62.14       50.69      1.90 o 
   4   6   5      445.63      438.90      7.16 o 
   5   6   5      151.50      142.08      3.35 o 
   6   6   5      250.24      238.44      4.92 o 
   7   6   5        2.97        3.20      1.71 o 
   8   6   5       14.78       14.34      2.03 o 
  -8   7   5       60.90       56.86      3.72 o 
  -7   7   5       41.07       41.66      2.85 o 
  -6   7   5      216.46      210.75      4.47 o 
  -5   7   5      128.71      128.45      2.54 o 
  -4   7   5        0.12        0.80      0.64 o 
  -3   7   5      504.63      510.80      6.44 o 
  -2   7   5      619.23      616.56      6.36 o 
  -1   7   5     1909.77     1900.77     47.73 o 
   0   7   5        4.84        9.07      0.59 o 
   1   7   5      176.36      160.12      1.93 o 
   2   7   5      150.25      139.14      2.41 o 
   3   7   5      319.70      336.08      5.68 o 
   4   7   5      435.93      439.73      7.27 o 
   5   7   5        7.11       10.58      3.23 o 
   6   7   5      143.12      139.49      3.58 o 
   7   7   5      113.46      114.43      3.39 o 
   8   7   5      229.17      235.33      8.03 o 
  -8   8   5       24.99       24.32      2.82 o 
  -7   8   5       14.99        9.55      2.39 o 
  -6   8   5       35.64       32.08      1.67 o 
  -5   8   5       71.88       66.64      2.15 o 
  -4   8   5      375.66      409.74      5.58 o 
  -3   8   5        0.53        0.52      0.64 o 
  -2   8   5      786.75      774.75     26.92 o 
  -1   8   5        0.39        0.79      0.46 o 
   0   8   5       40.34       37.03      0.88 o 
   2   8   5        3.01        3.14      0.65 o 
   3   8   5      103.14      100.19      2.12 o 
   4   8   5       16.51       15.68      1.29 o 
   5   8   5      224.80      205.41      4.45 o 
   6   8   5      231.43      222.17      5.66 o 
   7   8   5        9.61       13.65      1.82 o 
  -7   9   5       10.84        9.99      2.50 o 
  -6   9   5       29.31       33.11      2.77 o 
  -5   9   5        3.44        2.32      0.81 o 
  -4   9   5        0.13       -0.11      0.68 o 
  -3   9   5        3.87        3.28      1.38 o 
  -2   9   5      434.98      407.66      5.74 o 
  -1   9   5        1.89        5.03      1.15 o 
   0   9   5       35.54       36.20      0.91 o 
   1   9   5       22.25       23.56      0.88 o 
   2   9   5      262.42      258.03      3.91 o 
   3   9   5       12.16       12.35      1.44 o 
   4   9   5        3.79        2.34      0.76 o 
   5   9   5        1.33        1.78      1.08 o 
   6   9   5       21.72       18.67      1.54 o 
   7   9   5       73.05       66.36      2.69 o 
  -7  10   5      224.07      235.52      7.95 o 
  -6  10   5       32.35       35.17      2.82 o 
  -5  10   5      629.22      644.12      8.35 o 
  -4  10   5      164.96      168.07      3.09 o 
  -3  10   5      301.43      286.85      4.33 o 
  -2  10   5     1011.30     1010.21     10.18 o 
  -1  10   5      207.18      202.48      2.82 o 
   0  10   5      212.52      228.16      3.08 o 
   1  10   5      819.12      788.81      8.19 o 
   2  10   5       55.18       54.79      1.56 o 
   3  10   5        0.82        1.67      0.72 o 
   4  10   5        4.65        2.81      1.00 o 
   5  10   5      407.46      412.23      7.50 o 
   6  10   5        9.75       13.35      1.71 o 
   7  10   5        0.01       -1.45      1.45 o 
  -7  11   5      119.82      126.91      5.65 o 
  -6  11   5      776.03      793.14     18.29 o 
  -5  11   5      116.83      110.38      3.27 o 
  -4  11   5        1.06        3.23      1.94 o 
  -3  11   5        3.67        7.57      2.14 o 
  -2  11   5      789.69      813.46      8.54 o 
  -1  11   5     1153.47     1122.34     19.70 o 
   0  11   5      360.34      358.84      4.38 o 
   1  11   5       23.86       27.33      1.07 o 
   2  11   5      435.43      431.49      7.12 o 
   3  11   5        0.37       -0.30      1.13 o 
   4  11   5      146.89      138.45      2.87 o 
   5  11   5        5.74        7.36      1.13 o 
   6  11   5      197.23      192.45      4.80 o 
  -6  12   5        2.50        1.55      2.09 o 
  -5  12   5       23.93       20.35      1.70 o 
  -4  12   5      290.23      304.68      4.81 o 
  -3  12   5      283.15      268.26      4.32 o 
  -2  12   5      112.05      102.71      2.00 o 
  -1  12   5      110.67      108.47      2.37 o 
   0  12   5        2.04        0.07      0.61 o 
   1  12   5      714.95      670.19      8.94 o 
   2  12   5       81.35       78.22      2.11 o 
   3  12   5       31.76       28.97      1.33 o 
   4  12   5       34.69       30.75      1.45 o 
   5  12   5       87.28       94.57      2.51 o 
   6  12   5        0.09       -0.35      1.66 o 
  -5  13   5        1.57       -0.35      1.40 o 
  -4  13   5       77.69       77.20      3.84 o 
  -3  13   5       20.94       23.55      1.98 o 
  -2  13   5        1.57        1.11      0.74 o 
  -1  13   5       43.35       48.24      1.65 o 
   0  13   5        1.63        1.77      0.85 o 
   1  13   5        0.30        0.41      0.79 o 
   2  13   5      430.22      435.18      6.36 o 
   3  13   5       12.68       10.40      1.54 o 
   4  13   5        5.31        5.20      1.41 o 
   5  13   5        0.06       -1.33      1.33 o 
  -5  14   5       29.09       23.74      2.35 o 
  -4  14   5      340.76      345.37      6.87 o 
  -3  14   5      264.42      266.33      4.52 o 
  -2  14   5      114.64      119.93      3.34 o 
  -1  14   5        0.02        0.60      0.87 o 
   0  14   5        0.52        0.04      0.86 o 
   1  14   5        0.05        0.18      0.92 o 
   2  14   5      130.08      134.65      3.04 o 
   3  14   5       11.17       15.61      1.80 o 
   4  14   5        9.76       13.17      2.54 o 
  -4  15   5       14.31        9.13      2.37 o 
  -3  15   5        6.72        3.94      2.92 o 
  -2  15   5      312.15      332.37      6.49 o 
  -1  15   5      201.79      214.84      4.44 o 
   0  15   5       61.36       58.78      2.46 o 
   1  15   5       25.98       21.78      1.40 o 
   2  15   5       28.20       25.90      1.49 o 
   3  15   5      244.06      247.40      5.65 o 
   4  15   5      153.24      161.02      6.42 o 
  -2  16   5        8.51        9.26      1.72 o 
  -1  16   5       39.70       39.77      2.19 o 
   0  16   5      265.20      260.65      4.73 o 
   1  16   5      151.04      166.50      3.65 o 
   2  16   5      294.44      313.13      5.41 o 
  -8   0   6      741.31      821.61     18.29 o 
  -7   0   6      477.97      485.18     11.78 o 
  -6   0   6      488.13      465.07     11.05 o 
  -5   0   6      198.33      202.52      5.89 o 
  -4   0   6      261.88      244.91      6.43 o 
  -3   0   6      943.71      929.71     18.56 o 
  -2   0   6     2610.91     2640.86     48.74 o 
  -1   0   6       13.97       12.71      1.26 o 
   0   0   6       59.68       71.39      1.24 o 
   1   0   6      346.57      405.26      4.84 o 
   2   0   6     3440.08     3494.00     36.40 o 
   3   0   6      178.39      172.13      3.35 o 
   4   0   6      116.41      117.65      3.96 o 
   5   0   6        3.47        1.47      1.30 o 
   6   0   6        2.45        3.09      1.63 o 
   7   0   6        2.14        2.44      1.63 o 
   8   0   6      345.80      364.14     10.42 o 
  -8   1   6      294.90      301.14      6.09 o 
  -7   1   6       10.73       12.08      2.77 o 
  -6   1   6      192.74      179.21      3.97 o 
  -5   1   6      508.04      509.83      9.99 o 
  -4   1   6      315.90      303.24      5.32 o 
  -3   1   6      179.78      195.51      3.72 o 
  -2   1   6      114.19      117.28      2.53 o 
  -1   1   6     1730.05     1889.12     17.42 o 
   0   1   6      350.49      305.27      3.27 o 
   1   1   6     2858.12     2967.71     26.73 o 
   2   1   6      168.71      173.77      2.72 o 
   3   1   6       73.31       82.66      1.66 o 
   4   1   6       30.97       25.63      1.31 o 
   5   1   6        8.40       10.11      1.25 o 
   6   1   6       29.25       31.49      1.73 o 
   7   1   6       30.64       28.36      1.86 o 
   8   1   6        0.33        0.61      1.33 o 
  -8   2   6        0.19        0.02      1.34 o 
  -7   2   6       82.78       80.96      3.01 o 
  -6   2   6      216.40      219.69      4.59 o 
  -5   2   6      415.75      398.12      6.78 o 
  -4   2   6      110.82      117.61      2.82 o 
  -3   2   6       36.53       35.69      1.41 o 
  -2   2   6      280.02      288.56      4.86 o 
  -1   2   6      406.49      430.03      4.57 o 
   0   2   6        0.85        0.17      0.26 o 
   1   2   6      926.73      949.57      8.90 o 
   2   2   6        4.28        9.00      0.62 o 
   3   2   6      413.79      407.19      6.27 o 
   4   2   6        0.81        0.85      0.57 o 
   5   2   6       11.14       14.48      1.36 o 
   6   2   6      123.32      120.95      3.32 o 
   7   2   6       29.20       24.85      1.81 o 
   8   2   6       60.59       61.74      2.82 o 
  -8   3   6      169.74      172.89      4.28 o 
  -7   3   6        0.88        0.09      1.09 o 
  -6   3   6      331.09      299.95      5.69 o 
  -5   3   6      306.30      294.26      5.45 o 
  -4   3   6      179.55      178.18      3.68 o 
  -3   3   6        1.11        1.37      0.69 o 
  -2   3   6      199.39      205.47      3.78 o 
  -1   3   6      146.36      123.93      1.72 o 
   0   3   6      769.18      797.83      6.89 o 
   1   3   6      301.33      299.51      4.94 o 
   2   3   6     1037.60     1173.76     11.62 o 
   4   3   6        0.05       -0.68      0.68 o 
   5   3   6       90.99       92.01      2.07 o 
   6   3   6       23.49       25.57      3.24 o 
   7   3   6        4.09        6.45      1.47 o 
   8   3   6       32.42       30.06      2.32 o 
  -8   4   6      134.41      133.04      3.71 o 
  -7   4   6      546.27      561.87      9.37 o 
  -6   4   6      204.86      212.92      4.51 o 
  -5   4   6      466.66      431.03      7.49 o 
  -4   4   6      814.81      860.94     12.59 o 
  -3   4   6      630.24      634.94     15.24 o 
  -2   4   6     1668.90     1786.17     19.28 o 
  -1   4   6      544.80      557.72      5.72 o 
   0   4   6        4.47        6.31      0.75 o 
   1   4   6        0.23        1.11      0.33 o 
   2   4   6      626.01      621.61      7.35 o 
   3   4   6      246.65      248.83      4.37 o 
   4   4   6      229.71      218.05      5.77 o 
   5   4   6        7.65        6.81      1.13 o 
   6   4   6      117.77      126.98      3.49 o 
   7   4   6      281.51      301.32      6.99 o 
   8   4   6        8.82        8.79      1.82 o 
  -8   5   6      144.17      166.12      6.32 o 
  -7   5   6       97.45       86.09      2.84 o 
  -6   5   6      103.81      106.34      2.98 o 
  -5   5   6     2079.63     2061.77     47.44 o 
  -4   5   6     1125.44     1091.15     17.60 o 
  -3   5   6      179.44      187.53      3.72 o 
  -2   5   6        0.01        0.84      0.49 o 
  -1   5   6     1046.92     1060.74     13.89 o 
   0   5   6      264.04      272.29      2.51 o 
   1   5   6       51.88       45.65      0.85 o 
   2   5   6        8.42       10.83      0.61 o 
   3   5   6       54.36       55.63      1.45 o 
   4   5   6      619.03      588.53     11.39 o 
   5   5   6      479.01      487.94      7.98 o 
   6   5   6       52.48       49.61      2.04 o 
   7   5   6       34.07       34.69      2.09 o 
   8   5   6        0.04        0.61      1.52 o 
  -8   6   6      119.93      119.55      5.32 o 
  -7   6   6      246.06      246.17      6.51 o 
  -6   6   6       23.57       31.55      1.75 o 
  -5   6   6      105.68      104.25      2.83 o 
  -4   6   6      258.37      253.78      5.75 o 
  -3   6   6      504.67      508.73      6.51 o 
  -2   6   6      603.21      620.45      7.78 o 
  -1   6   6       93.06       92.09      1.83 o 
   0   6   6      333.37      355.59      3.53 o 
   1   6   6      124.18      116.48      2.08 o 
   2   6   6       43.79       36.62      0.95 o 
   3   6   6      310.68      308.44      4.36 o 
   4   6   6       14.20       12.94      1.18 o 
   5   6   6       58.09       52.63      2.01 o 
   6   6   6      116.42      119.64      3.26 o 
   7   6   6       10.73       12.40      2.44 o 
   8   6   6        2.71        0.88      1.54 o 
  -8   7   6       16.73       20.30      3.26 o 
  -7   7   6       87.66       90.20      2.93 o 
  -6   7   6       26.72       23.00      1.56 o 
  -5   7   6        0.81        1.47      3.16 o 
  -4   7   6       11.95       17.77      1.70 o 
  -3   7   6      490.07      487.13      6.27 o 
  -2   7   6        1.96        2.23      0.82 o 
  -1   7   6      208.15      205.18      2.72 o 
   0   7   6        0.18       -0.40      0.40 o 
   1   7   6      271.60      317.03      4.34 o 
   2   7   6      322.61      303.05      4.27 o 
   3   7   6       55.92       49.66      1.46 o 
   4   7   6       66.50       63.74      1.73 o 
   5   7   6        8.34        8.13      1.24 o 
   6   7   6        0.22       -0.28      1.38 o 
   7   7   6       72.84       69.89      3.96 o 
  -7   8   6      237.65      248.09      8.03 o 
  -6   8   6       48.90       45.31      2.01 o 
  -5   8   6       23.93       25.48      1.52 o 
  -4   8   6       65.73       69.19      2.25 o 
  -3   8   6        3.13        2.46      0.74 o 
  -2   8   6      656.11      625.78      7.68 o 
  -1   8   6      454.10      462.92      7.11 o 
   0   8   6       51.72       53.51      1.08 o 
   1   8   6        2.40        1.05      0.59 o 
   2   8   6      493.11      475.22      6.15 o 
   3   8   6        2.07        3.10      0.95 o 
   4   8   6      281.71      280.47      4.34 o 
   5   8   6      133.30      129.14      4.07 o 
   6   8   6       78.37       84.35      2.85 o 
   7   8   6      132.79      142.28      3.94 o 
  -7   9   6       92.43       97.98      4.83 o 
  -6   9   6      169.12      165.31      4.05 o 
  -5   9   6      822.24      831.36     12.71 o 
  -4   9   6        0.08       -0.16      0.90 o 
  -3   9   6      400.25      392.49      5.43 o 
  -2   9   6       27.79       24.97      1.32 o 
  -1   9   6      245.82      242.20      4.27 o 
   0   9   6      717.93      701.14      8.47 o 
   1   9   6      163.91      174.60      2.56 o 
   2   9   6       31.47       32.67      1.24 o 
   3   9   6      287.59      273.08      5.11 o 
   4   9   6      183.46      186.83      3.38 o 
   5   9   6      761.51      751.35     16.65 o 
   6   9   6       86.40      105.40      3.27 o 
   7   9   6       15.29       15.92      1.97 o 
  -7  10   6      281.65      301.04      9.31 o 
  -6  10   6       36.56       36.15      3.07 o 
  -5  10   6        1.52        2.01      1.12 o 
  -4  10   6      378.02      381.51      6.80 o 
  -3  10   6       23.66       23.47      1.17 o 
  -2  10   6      312.70      320.03      5.77 o 
  -1  10   6       71.80       65.57      2.09 o 
   0  10   6       25.85       21.97      0.96 o 
   1  10   6      811.40      807.61      8.43 o 
   2  10   6      443.36      445.54      6.04 o 
   3  10   6      114.10      117.04      2.53 o 
   4  10   6      116.75      116.22      2.61 o 
   5  10   6        0.32        0.37      0.91 o 
   6  10   6       51.73       53.95      2.47 o 
  -6  11   6        0.31        0.52      2.09 o 
  -5  11   6       22.02       18.40      1.71 o 
  -4  11   6       15.98       17.05      1.57 o 
  -3  11   6        0.41       -0.37      0.82 o 
  -2  11   6      258.30      249.21      8.90 o 
  -1  11   6       41.53       30.84      1.60 o 
   0  11   6       28.97       26.07      1.06 o 
   1  11   6      113.20      111.30      2.08 o 
   2  11   6       33.80       36.94      1.43 o 
   3  11   6      103.90      102.16      2.39 o 
   4  11   6        0.01       -0.65      0.84 o 
   5  11   6      106.45      108.85      2.68 o 
   6  11   6        0.48        1.80      1.15 o 
  -6  12   6      121.75      129.97      5.70 o 
  -5  12   6        0.39       -1.82      1.87 o 
  -4  12   6        1.31        2.72      1.57 o 
  -3  12   6        0.94        0.75      0.91 o 
  -2  12   6       15.83       14.62      2.60 o 
  -1  12   6        7.63        8.02      2.10 o 
   0  12   6      123.65      134.15      2.76 o 
   1  12   6        1.27        2.05      0.81 o 
   2  12   6      255.58      264.55      6.76 o 
   3  12   6       35.54       39.43      1.59 o 
   4  12   6      268.10      260.06      4.45 o 
   5  12   6       17.26       19.13      4.15 o 
  -5  13   6      185.85      199.64      7.16 o 
  -4  13   6       87.42      102.84      3.20 o 
  -3  13   6        8.19       12.02      3.13 o 
  -2  13   6       62.04       58.11      2.34 o 
  -1  13   6      314.22      337.36      6.35 o 
   0  13   6       26.53       25.07      1.31 o 
   1  13   6      258.23      262.37      3.75 o 
   2  13   6        5.34        5.28      1.05 o 
   3  13   6       23.22       21.87      1.72 o 
   4  13   6      295.93      323.97      6.67 o 
   5  13   6      313.39      320.43      6.77 o 
  -4  14   6       75.68       78.00      4.29 o 
  -3  14   6      267.47      287.66      4.82 o 
  -2  14   6      309.64      324.51      7.41 o 
  -1  14   6        6.14        4.85      1.36 o 
   0  14   6       32.22       31.96      1.78 o 
   1  14   6        0.08        0.16      1.79 o 
   2  14   6      285.83      287.10      5.95 o 
   3  14   6      133.05      142.82      4.03 o 
   4  14   6        7.65        8.82      3.47 o 
  -3  15   6        2.39        2.90      1.45 o 
  -2  15   6        0.01        1.91      1.38 o 
  -1  15   6       14.41        8.82      2.33 o 
   0  15   6       17.99       19.87      1.91 o 
   1  15   6      131.41      143.78      5.14 o 
   2  15   6        0.34        1.33      1.33 o 
   3  15   6       30.35       32.27      2.18 o 
  -1  16   6       62.51       73.79      3.96 o 
   0  16   6      109.27      116.51      5.18 o 
   1  16   6        9.02        6.28      1.68 o 
  -8   1   7       99.92      109.95      3.46 o 
  -7   1   7       87.25       88.46      2.92 o 
  -6   1   7      153.04      151.02      3.72 o 
  -5   1   7       39.24       37.56      1.75 o 
  -4   1   7      675.65      635.90      9.77 o 
  -3   1   7      815.28      813.10     11.85 o 
  -2   1   7      405.36      415.53      6.61 o 
  -1   1   7       44.17       34.90      0.94 o 
   0   1   7      109.59      119.69      1.79 o 
   1   1   7        3.23        5.16      0.70 o 
   2   1   7      268.31      262.26      2.52 o 
   3   1   7       49.30       57.63      1.40 o 
   4   1   7      354.41      347.80      5.99 o 
   5   1   7      318.68      314.08      5.85 o 
   6   1   7      122.39      122.25      3.43 o 
   7   1   7       84.12       86.01      3.28 o 
   8   1   7       20.79       25.25      2.42 o 
  -8   2   7       54.31       58.74      2.55 o 
  -7   2   7      244.59      240.80      5.20 o 
  -6   2   7       65.27       65.65      2.35 o 
  -5   2   7      360.03      343.85      7.07 o 
  -4   2   7        1.59        4.41      0.95 o 
  -3   2   7       22.95       18.52      1.53 o 
  -2   2   7      557.06      515.66      7.91 o 
  -1   2   7      392.12      356.93      4.09 o 
   0   2   7      409.17      368.77      6.50 o 
   1   2   7       57.21       61.67      1.19 o 
   2   2   7       88.39       77.31      1.33 o 
   3   2   7     1015.45      978.42      9.65 o 
   4   2   7        7.60        8.24      1.04 o 
   5   2   7      224.12      225.47      4.69 o 
   6   2   7      265.23      265.35      5.53 o 
   7   2   7       44.85       45.71      2.30 o 
   8   2   7      492.08      517.30     19.22 o 
  -8   3   7       79.88       81.18      2.94 o 
  -7   3   7      112.53      111.37      3.30 o 
  -6   3   7       52.39       54.22      2.17 o 
  -5   3   7       33.64       32.69      1.61 o 
  -4   3   7       80.93       77.70      2.32 o 
  -3   3   7        2.16        1.87      0.77 o 
  -2   3   7      232.25      237.55      4.34 o 
  -1   3   7        3.17        4.84      0.82 o 
   0   3   7      212.57      200.07      2.56 o 
   1   3   7      646.08      615.51      6.26 o 
   2   3   7      555.10      542.75      6.82 o 
   3   3   7        0.26        0.25      0.55 o 
   4   3   7       48.31       44.58      1.78 o 
   5   3   7      246.65      246.90      5.01 o 
   6   3   7      215.72      221.17      5.44 o 
   7   3   7       30.05       33.90      2.65 o 
   8   3   7        0.61        1.11      1.62 o 
  -8   4   7       49.55       46.75      2.33 o 
  -7   4   7        1.59        2.54      1.21 o 
  -6   4   7        3.96        1.19      1.13 o 
  -5   4   7       23.78       24.92      1.50 o 
  -4   4   7       11.55       12.17      1.93 o 
  -3   4   7      570.59      588.93      9.08 o 
  -2   4   7        6.31        3.82      0.78 o 
  -1   4   7       15.08        9.90      0.83 o 
   0   4   7      213.88      214.52      2.70 o 
   1   4   7        0.36        0.09      0.40 o 
   2   4   7       23.09       18.24      0.74 o 
   3   4   7       65.60       60.72      1.55 o 
   4   4   7       39.13       40.09      2.47 o 
   5   4   7      326.85      328.10      5.87 o 
   6   4   7       12.77       17.63      1.75 o 
   7   4   7       28.50       29.59      1.99 o 
  -8   5   7       69.56       70.92      2.82 o 
  -7   5   7        6.73        4.83      2.81 o 
  -6   5   7       23.93       21.66      1.51 o 
  -5   5   7      162.69      164.31      3.86 o 
  -4   5   7      937.48      887.48     13.12 o 
  -3   5   7       36.50       29.78      1.47 o 
  -2   5   7        0.22        0.49      0.73 o 
  -1   5   7      128.55      125.48      2.90 o 
   0   5   7      153.50      148.26      2.09 o 
   1   5   7      210.56      186.59      2.87 o 
   2   5   7        6.61        9.94      0.68 o 
   3   5   7       43.72       43.23      1.35 o 
   4   5   7      321.07      329.93      5.85 o 
   5   5   7       22.09       20.79      1.43 o 
   6   5   7      191.26      192.75      6.41 o 
   7   5   7        8.65       14.28      1.84 o 
  -7   6   7      198.73      216.50      4.96 o 
  -6   6   7      178.79      191.86      4.41 o 
  -5   6   7      151.76      144.74      3.58 o 
  -4   6   7       56.78       52.62      1.96 o 
  -3   6   7      534.01      526.97      8.42 o 
  -2   6   7      178.36      153.83      3.34 o 
  -1   6   7      831.38      758.28     39.06 o 
   0   6   7       55.51       58.96      1.48 o 
   1   6   7       35.84       36.96      1.51 o 
   2   6   7      177.08      178.02      2.92 o 
   3   6   7      796.11      808.01     10.28 o 
   4   6   7      272.92      264.66      4.12 o 
   5   6   7      100.77       98.21      2.82 o 
   6   6   7       19.19       21.79      2.36 o 
   7   6   7       14.26       19.14      2.03 o 
  -7   7   7       83.89       86.74      3.00 o 
  -6   7   7       71.54       64.43      2.44 o 
  -5   7   7        0.06       -0.34      1.25 o 
  -4   7   7      195.25      197.11      4.22 o 
  -3   7   7       34.13       31.91      1.55 o 
  -2   7   7       43.52       39.04      1.60 o 
  -1   7   7       69.61       64.93      1.66 o 
   0   7   7      708.80      708.01      8.59 o 
   1   7   7      214.56      201.50      4.04 o 
   2   7   7      366.76      322.80      4.56 o 
   3   7   7      260.79      255.98      3.96 o 
   4   7   7        2.72        2.60      0.93 o 
   5   7   7       48.51       47.95      2.03 o 
   6   7   7      123.75      125.86      3.49 o 
   7   7   7        8.63        9.58      2.44 o 
  -7   8   7        0.05        0.44      1.34 o 
  -6   8   7       30.21       24.12      1.65 o 
  -5   8   7      133.82      125.07      3.39 o 
  -4   8   7       21.70       23.87      2.89 o 
  -3   8   7        1.10       -0.40      0.90 o 
  -2   8   7       78.43       67.93      2.16 o 
  -1   8   7      193.37      203.64      3.34 o 
   0   8   7      180.07      156.86      2.78 o 
   1   8   7        9.28        8.57      1.61 o 
   2   8   7      135.63      125.34      3.06 o 
   3   8   7        0.21        0.04      0.72 o 
   4   8   7        9.78        8.17      0.99 o 
   5   8   7       42.15       41.86      1.60 o 
   6   8   7        9.10        7.82      1.59 o 
   7   8   7       45.31       43.94      3.42 o 
  -6   9   7       66.99       71.69      2.96 o 
  -5   9   7       36.35       42.73      2.01 o 
  -4   9   7       25.59       24.61      1.59 o 
  -3   9   7        6.87        6.35      1.44 o 
  -2   9   7        0.78       -0.26      0.83 o 
  -1   9   7      857.97      860.59     12.24 o 
   0   9   7      151.66      143.15      2.71 o 
   1   9   7      370.23      344.83      6.10 o 
   2   9   7       21.04       23.31      1.36 o 
   3   9   7       25.96       23.50      1.19 o 
   4   9   7        5.90        5.13      0.98 o 
   5   9   7       27.17       30.80      1.50 o 
   6   9   7        0.22        0.46      1.05 o 
  -6  10   7      505.21      535.55      9.35 o 
  -5  10   7       73.32       73.21      3.47 o 
  -4  10   7      137.02      148.53      3.75 o 
  -3  10   7      104.73      116.20      5.22 o 
  -2  10   7      169.83      148.00     12.47 o 
  -1  10   7      715.76      697.21     20.94 o 
   0  10   7       66.94       65.31      5.95 o 
   1  10   7       45.95       53.31      2.03 o 
   2  10   7      562.79      538.11      8.76 o 
   3  10   7       40.32       43.06      1.88 o 
   4  10   7        9.78       10.22      1.17 o 
   5  10   7      177.78      194.13      3.74 o 
   6  10   7      107.78      106.96      2.79 o 
  -5  11   7      337.52      361.40      6.94 o 
  -4  11   7      281.08      275.13      5.60 o 
  -3  11   7       82.33       73.30      2.51 o 
  -1  11   7       41.07       30.34      2.25 o 
   0  11   7      192.34      197.76      4.33 o 
   1  11   7      390.35      364.74      6.58 o 
   2  11   7       81.21       88.65      2.72 o 
   3  11   7       51.68       50.23      1.83 o 
   4  11   7        7.80        8.10      1.13 o 
   5  11   7       61.39       61.12      2.09 o 
  -5  12   7       63.39       60.22      2.58 o 
  -4  12   7       64.52       62.23      3.24 o 
  -3  12   7        2.58        1.49      1.25 o 
  -2  12   7      151.37      151.06      5.32 o 
  -1  12   7       96.44       56.15      3.09 o 
   0  12   7        5.71        3.97      0.95 o 
   1  12   7       82.87       74.82      2.56 o 
   2  12   7       50.14       43.87      1.99 o 
   3  12   7       23.92       23.87      2.10 o 
   4  12   7        4.63        5.92      1.17 o 
   5  12   7        0.57       -0.21      1.10 o 
  -4  13   7       96.58      105.35      3.65 o 
  -3  13   7      120.78      134.24      3.68 o 
  -2  13   7        0.24       -1.52      1.52 o 
  -1  13   7       16.40       16.11      2.85 o 
   0  13   7       63.81       65.60      2.04 o 
   1  13   7       19.75       22.23      1.36 o 
   2  13   7        5.82        4.53      1.85 o 
   3  13   7       69.37       69.66      2.71 o 
   4  13   7        0.85        2.76      1.52 o 
  -3  14   7       94.00       98.44      4.45 o 
  -2  14   7      164.99      179.15      6.16 o 
  -1  14   7      182.98      195.20      4.64 o 
   0  14   7        3.92        4.09      1.36 o 
   1  14   7        1.68        1.34      1.29 o 
   2  14   7       19.62       23.88      2.63 o 
   3  14   7      143.13      151.88      6.11 o 
  -1  15   7       44.26       45.49      2.73 o 
   0  15   7       90.18       95.40      3.27 o 
   1  15   7       26.89       29.04      2.90 o 
  -7   0   8      155.12      165.34      5.97 o 
  -6   0   8      145.72      131.44      5.02 o 
  -5   0   8      133.93      132.06      4.80 o 
  -4   0   8      176.30      152.74      4.97 o 
  -3   0   8       43.33       46.33      2.44 o 
  -2   0   8      142.90      137.84      4.37 o 
  -1   0   8      899.64      938.08     19.43 o 
   0   0   8       24.52       21.25      1.23 o 
   1   0   8       51.49       59.84      2.63 o 
   2   0   8        4.61        7.93      2.27 o 
   3   0   8      819.80      818.41     16.64 o 
   4   0   8      133.95      134.45      4.53 o 
   5   0   8       50.93       58.30      3.12 o 
   6   0   8       28.10       27.19      2.47 o 
   7   0   8        5.79        2.39      2.04 o 
  -7   1   8      226.30      236.05      5.25 o 
  -6   1   8      222.58      212.10      4.71 o 
  -5   1   8       63.59       53.70      2.07 o 
  -4   1   8        8.14        8.13      1.91 o 
  -3   1   8      178.44      158.93      3.50 o 
  -2   1   8       21.47       29.48      1.40 o 
  -1   1   8      113.36      111.33      1.86 o 
   0   1   8      887.76      882.03      8.78 o 
   1   1   8        7.32        7.01      0.78 o 
   2   1   8     1373.32     1382.59     14.99 o 
   3   1   8       35.07       28.24      1.10 o 
   4   1   8        5.43        5.42      1.09 o 
   5   1   8       21.38       25.67      1.68 o 
   6   1   8        1.96        1.39      1.21 o 
   7   1   8        0.05        0.04      1.38 o 
  -7   2   8        1.85        0.99      1.32 o 
  -6   2   8       55.78       51.03      2.19 o 
  -5   2   8      227.39      226.80      4.78 o 
  -4   2   8       31.21       23.18      1.41 o 
  -3   2   8       58.16       54.04      1.94 o 
  -2   2   8        4.80        3.92      0.89 o 
  -1   2   8       29.73       26.69      0.91 o 
   0   2   8       66.95       62.89      1.59 o 
   1   2   8      198.55      191.69      2.57 o 
   2   2   8      339.26      345.72      6.70 o 
   3   2   8       75.14       63.70      1.39 o 
   4   2   8      113.43      111.65      2.45 o 
   5   2   8        7.35        9.06      1.33 o 
   6   2   8        1.06        2.05      1.27 o 
   7   2   8       34.58       33.77      2.24 o 
  -7   3   8      185.99      189.78      4.60 o 
  -6   3   8       14.34       17.47      1.73 o 
  -5   3   8      668.99      639.38     10.25 o 
  -4   3   8       25.89       22.14      1.44 o 
  -3   3   8      101.54      109.15      2.83 o 
  -2   3   8       43.07       43.83      1.64 o 
  -1   3   8       26.01       31.03      1.15 o 
   0   3   8      181.88      164.47      2.33 o 
   1   3   8        1.67        1.50      0.50 o 
   2   3   8      274.98      265.54      3.83 o 
   3   3   8      393.25      396.88      6.52 o 
   4   3   8       69.71       77.97      1.66 o 
   5   3   8        5.70        7.93      1.38 o 
   6   3   8        2.69        2.22      1.27 o 
   7   3   8       20.95       26.47      2.22 o 
  -7   4   8        0.86       -0.73      1.28 o 
  -6   4   8       60.44       60.82      2.41 o 
  -5   4   8      349.66      356.83      7.54 o 
  -4   4   8      721.65      692.81     10.76 o 
  -3   4   8       17.09       15.82      2.23 o 
  -2   4   8       48.49       48.55      1.91 o 
  -1   4   8      187.68      172.97      2.92 o 
   0   4   8      360.67      356.08      4.11 o 
   1   4   8        4.16        5.90      1.52 o 
   2   4   8       88.58       98.96      2.02 o 
   3   4   8      147.79      147.37      3.72 o 
   4   4   8      121.36       80.85      3.20 o 
   5   4   8      132.67      138.98      3.59 o 
   6   4   8       14.78       20.27      1.93 o 
   7   4   8       19.42       23.21      2.25 o 
  -7   5   8      135.50      151.57      4.11 o 
  -6   5   8        1.73        3.02      1.27 o 
  -5   5   8        2.62        1.87      1.05 o 
  -4   5   8      522.03      531.77      8.74 o 
  -3   5   8     1592.46     1515.45     20.99 o 
  -2   5   8      164.54      162.46      3.52 o 
  -1   5   8      444.82      439.68      7.23 o 
   0   5   8      328.75      321.98      4.69 o 
   1   5   8        1.48       -0.53      0.98 o 
   2   5   8       97.14      100.23      2.62 o 
   3   5   8        0.05       -0.81      0.81 o 
   4   5   8        0.42        0.45      0.91 o 
   5   5   8      192.03      185.52      4.23 o 
   6   5   8      251.58      271.98      5.82 o 
   7   5   8      163.84      167.38      6.15 o 
  -7   6   8        6.64        8.12      2.81 o 
  -6   6   8      183.60      180.69      4.39 o 
  -5   6   8      100.56      105.41      3.11 o 
  -4   6   8       84.32       88.15      2.70 o 
  -3   6   8      104.83       98.07      2.73 o 
  -2   6   8      192.98      192.11      3.98 o 
  -1   6   8      615.49      604.02      7.59 o 
   0   6   8      130.20      134.94      2.50 o 
   1   6   8      105.33      105.56      2.72 o 
   2   6   8       15.82       12.35      1.29 o 
   3   6   8        1.47        1.71      0.91 o 
   4   6   8      125.53      124.95      4.64 o 
   5   6   8       42.00       41.71      1.60 o 
   6   6   8        9.16        8.98      2.25 o 
   7   6   8       67.06       65.79      4.18 o 
  -7   7   8       54.38       53.00      3.35 o 
  -6   7   8       10.46       11.93      1.70 o 
  -5   7   8       18.86       16.31      1.56 o 
  -4   7   8       23.48       19.94      1.44 o 
  -3   7   8       97.63       98.34      2.81 o 
  -2   7   8      231.10      228.28      4.55 o 
  -1   7   8      202.13      201.46      3.36 o 
   0   7   8      140.99      127.41      3.13 o 
   1   7   8      132.13      136.82      3.25 o 
   2   7   8       13.21       14.76      1.19 o 
   3   7   8       22.74       21.95      1.41 o 
   4   7   8        1.61        2.66      1.55 o 
   5   7   8        0.97        1.03      1.15 o 
   6   7   8        0.55        2.25      1.71 o 
  -6   8   8       85.01       87.80      3.01 o 
  -5   8   8      113.97      115.58      3.33 o 
  -4   8   8       90.39       93.02      2.87 o 
  -3   8   8       83.03       75.06      2.48 o 
  -2   8   8       68.21       67.11      2.26 o 
  -1   8   8      113.19      106.95      2.33 o 
   0   8   8      440.54      441.53      7.45 o 
   1   8   8      204.50      206.60      4.35 o 
   2   8   8       93.56       92.29      3.01 o 
   3   8   8      115.50      107.68      2.97 o 
   4   8   8        0.14       -0.10      1.03 o 
   5   8   8      153.73      167.59      4.11 o 
   6   8   8        2.74        3.87      2.05 o 
  -6   9   8       39.83       39.45      4.76 o 
  -5   9   8       10.31        7.36      2.89 o 
  -4   9   8      440.80      428.56      7.66 o 
  -3   9   8       60.71       60.95      2.27 o 
  -2   9   8      208.28      198.78     11.29 o 
  -1   9   8      621.29      599.47     13.62 o 
   0   9   8       17.88       19.49      1.50 o 
   1   9   8      237.70      237.79      4.86 o 
   2   9   8      512.38      509.61      8.45 o 
   3   9   8       16.21       18.20      1.38 o 
   4   9   8        5.16        5.15      1.28 o 
   5   9   8       10.16       13.62      5.18 o 
  -5  10   8       53.52       54.61      2.41 o 
  -4  10   8       45.28       49.96      2.21 o 
  -3  10   8       99.43      103.21      3.02 o 
  -1  10   8      157.50      155.49      5.29 o 
   0  10   8      320.07      339.50      6.32 o 
   1  10   8       62.52       67.67      2.40 o 
   2  10   8       39.74       36.71      1.85 o 
   3  10   8      407.71      420.42      7.98 o 
   4  10   8       38.08       38.85      2.00 o 
   5  10   8      160.29      172.00      4.37 o 
  -5  11   8       21.16       22.53      1.84 o 
  -4  11   8        5.19        4.94      1.44 o 
  -3  11   8        4.44        2.01      1.34 o 
  -2  11   8        4.66        6.54      1.79 o 
  -1  11   8      139.95      150.79      5.37 o 
   0  11   8      103.94      101.04      3.03 o 
   1  11   8      107.10      105.21      3.12 o 
   2  11   8       17.77       17.05      1.71 o 
   3  11   8       59.96       65.84      3.61 o 
   4  11   8       32.87       33.54      1.97 o 
  -4  12   8       47.84       47.92      2.35 o 
  -3  12   8        6.69       11.43      2.33 o 
  -2  12   8       19.19       21.39      2.14 o 
  -1  12   8       59.21       60.63      3.45 o 
   0  12   8      118.13      116.34      4.11 o 
   1  12   8       61.84       65.39      2.51 o 
   2  12   8       20.90       19.26      1.60 o 
   3  12   8        0.66        0.43      1.49 o 
   4  12   8       42.37       49.16      2.34 o 
  -3  13   8      234.63      275.17      8.22 o 
  -2  13   8      141.10      145.42      5.54 o 
  -1  13   8       75.62       98.17      4.48 o 
   0  13   8      100.99      106.90      4.67 o 
   1  13   8        1.52        1.45      1.37 o 
   2  13   8      450.64      474.00      8.49 o 
   3  13   8      193.35      193.42      5.46 o 
  -1  14   8      290.29      321.64      9.25 o 
   0  14   8       30.30       32.51      2.80 o 
   1  14   8       93.22      100.47      3.29 o 
  -7   1   9      184.41      194.97      4.84 o 
  -6   1   9       35.04       34.33      1.90 o 
  -5   1   9        3.17        3.53      1.21 o 
  -4   1   9        6.83        6.10      1.19 o 
  -3   1   9      165.52      160.81      3.70 o 
  -2   1   9      777.65      745.90     11.20 o 
  -1   1   9     1107.03     1089.47     10.83 o 
   0   1   9      181.13      172.23      2.53 o 
   1   1   9      102.19      104.48      1.82 o 
   2   1   9       35.85       32.60      1.24 o 
   3   1   9      291.54      291.34      5.31 o 
   4   1   9       65.86       67.94      2.28 o 
  -7   2   9      132.72      123.20      3.67 o 
  -6   2   9      173.41      179.33      4.38 o 
  -5   2   9        4.74        6.54      1.24 o 
  -4   2   9     1064.64     1080.47     26.61 o 
  -3   2   9      274.20      257.98      5.01 o 
  -2   2   9      568.95      559.93      8.84 o 
  -1   2   9      186.95      176.75      3.05 o 
   0   2   9      202.93      200.32      3.27 o 
   1   2   9      999.70      983.34     10.33 o 
   2   2   9      752.31      731.02     10.77 o 
   3   2   9      187.94      191.04      3.20 o 
   4   2   9      148.21      144.31      3.47 o 
   5   2   9      102.24      109.89      4.51 o 
  -7   3   9       72.41       78.99      2.97 o 
  -6   3   9      230.80      230.60      5.19 o 
  -5   3   9      336.02      334.98      6.44 o 
  -4   3   9       68.07       58.58      2.20 o 
  -3   3   9       43.04       40.83      1.78 o 
  -2   3   9       57.86       55.06      1.95 o 
  -1   3   9      488.66      480.60      6.33 o 
   0   3   9      377.46      370.06      4.37 o 
   1   3   9       23.58       20.88      1.04 o 
   2   3   9      188.79      179.56      3.04 o 
   3   3   9      769.97      746.33     11.08 o 
   4   3   9      128.97      141.44      4.60 o 
   5   3   9      323.73      303.64      8.33 o 
  -7   4   9       99.40       92.00      3.19 o 
  -6   4   9        6.40        4.77      1.43 o 
  -5   4   9       21.77       20.19      1.57 o 
  -4   4   9       26.21       31.23      4.30 o 
  -3   4   9       26.47       26.43      1.54 o 
  -2   4   9      313.25      307.83      5.63 o 
  -1   4   9       16.77       16.53      1.01 o 
   0   4   9        7.02        5.39      1.15 o 
   1   4   9      144.15      138.62      2.58 o 
   2   4   9       25.65       26.85      1.16 o 
   3   4   9       11.64       11.34      1.32 o 
   4   4   9        0.42        1.59      2.67 o 
   5   4   9       23.63       24.32      2.33 o 
  -6   5   9       14.68       17.36      1.80 o 
  -5   5   9       12.81       12.37      3.09 o 
  -4   5   9        0.41        0.26      1.07 o 
  -3   5   9      574.49      585.39     12.36 o 
  -2   5   9      216.92      212.86      4.36 o 
  -1   5   9      121.38      117.63      3.07 o 
   0   5   9        4.76        3.72      1.01 o 
   1   5   9        2.33        1.48      0.93 o 
   2   5   9       19.73       21.24      1.38 o 
   3   5   9       83.34       81.71      3.41 o 
   4   5   9       13.14       13.22      1.43 o 
   5   5   9       16.65       15.01      2.25 o 
   6   5   9        0.38       -0.57      1.74 o 
  -6   6   9       33.86       30.40      1.95 o 
  -5   6   9       23.83       22.84      1.66 o 
  -4   6   9      496.72      496.24      8.48 o 
  -3   6   9      185.87      175.91      4.02 o 
  -2   6   9        3.96        3.38      1.06 o 
  -1   6   9       57.30       49.87      1.55 o 
   0   6   9      606.50      605.57      9.56 o 
   1   6   9      225.27      229.14      4.64 o 
   2   6   9      106.71      109.45      2.98 o 
   3   6   9       65.68       64.94      3.07 o 
   4   6   9       93.92       94.35      2.83 o 
   5   6   9      124.21      135.40      5.21 o 
   6   6   9      173.85      189.79      4.77 o 
  -6   7   9      343.92      359.04      9.81 o 
  -5   7   9      264.08      274.29      5.77 o 
  -4   7   9      190.50      193.58      4.47 o 
  -3   7   9       87.31       93.94      3.56 o 
  -2   7   9        8.03        8.16      1.61 o 
  -1   7   9      381.04      381.60      6.85 o 
   0   7   9       47.07       44.23      2.28 o 
   1   7   9       68.82       62.29      2.24 o 
   2   7   9      101.11      102.32      2.92 o 
   3   7   9      261.46      250.58      5.09 o 
   4   7   9      397.07      398.83      7.17 o 
   5   7   9       98.27       95.26      4.42 o 
  -5   8   9        0.48       -0.58      1.24 o 
  -4   8   9      306.21      314.41      6.22 o 
  -3   8   9       87.59       93.72      2.90 o 
  -2   8   9       37.77       37.05      1.78 o 
  -1   8   9      184.37      185.66      5.92 o 
   0   8   9       14.35       16.04      1.61 o 
   1   8   9       73.50       66.63      2.51 o 
   2   8   9       17.76       22.41      2.01 o 
   3   8   9       42.10       40.17      1.96 o 
   4   8   9        0.57        0.24      1.47 o 
   5   8   9       17.64       18.61      1.66 o 
  -5   9   9        0.45        0.21      1.38 o 
  -4   9   9       40.23       42.65      2.14 o 
  -3   9   9        6.03        5.78      1.34 o 
  -2   9   9        6.52        9.44      1.95 o 
  -1   9   9        0.35       -0.11      1.47 o 
   0   9   9       76.05       63.92      2.41 o 
   1   9   9      139.57      149.76      3.78 o 
   2   9   9       83.01       72.54      2.53 o 
   3   9   9       88.55       86.31      2.85 o 
   4   9   9       19.62       17.66      1.64 o 
   5   9   9       58.41       58.13      2.53 o 
  -4  10   9      352.26      378.62      7.22 o 
  -3  10   9        0.14       -1.19      1.19 o 
  -2  10   9       24.59       25.95      2.31 o 
  -1  10   9       10.74       12.97      2.20 o 
   0  10   9       94.61       87.32      2.92 o 
   1  10   9      145.22      147.21      3.82 o 
   2  10   9       14.68       14.17      1.65 o 
   3  10   9      150.07      150.04      3.90 o 
   4  10   9        6.76        9.43      2.09 o 
  -4  11   9       11.87       15.96      4.71 o 
  -3  11   9       80.24       82.10      4.04 o 
  -2  11   9       52.06       55.77      3.34 o 
  -1  11   9      258.99      258.94      7.79 o 
   0  11   9       49.99       51.55      2.31 o 
   1  11   9        0.05       -0.37      1.22 o 
   2  11   9       92.57       89.27      3.79 o 
   3  11   9       64.88       70.63      2.74 o 
  -3  12   9       72.90       72.95      3.99 o 
  -2  12   9      108.74      106.82      4.72 o 
  -1  12   9       21.32       22.66      2.42 o 
   0  12   9       47.56       48.28      2.31 o 
   1  12   9        5.98        5.28      1.48 o 
   2  12   9       80.50       79.49      2.93 o 
  -1  13   9       38.18       39.27      3.04 o 
   0  13   9       13.97       12.24      2.58 o 
   1  13   9       69.06       70.43      2.87 o 
  -6   0  10       37.66       38.05      2.93 o 
  -5   0  10       24.16       18.21      2.06 o 
  -4   0  10        2.24       -0.03      1.63 o 
  -3   0  10       18.54       19.03      1.95 o 
  -2   0  10       88.27       92.68      3.80 o 
  -1   0  10       63.35       68.66      2.26 o 
   0   0  10      289.16      281.49      5.19 o 
   1   0  10        5.54        2.79      2.44 o 
   2   0  10       43.12       47.03      2.74 o 
   3   0  10        2.67        2.80      1.44 o 
   4   0  10       52.38       45.95      2.80 o 
   5   0  10       13.03       12.76      2.09 o 
   6   0  10        3.61        6.19      2.12 o 
  -6   1  10       31.51       32.48      1.95 o 
  -5   1  10      261.15      260.79      5.54 o 
  -4   1  10        0.06       -0.24      1.04 o 
  -3   1  10       52.81       53.10      2.09 o 
  -2   1  10        3.85        1.77      0.92 o 
  -1   1  10        0.74        2.56      0.83 o 
   0   1  10       60.45       65.17      1.51 o 
   1   1  10       29.76       28.90      1.04 o 
   2   1  10        0.20        0.52      0.92 o 
   3   1  10      194.54      178.33      3.98 o 
   4   1  10        0.06        0.10      0.97 o 
   5   1  10        4.40        4.01      2.36 o 
   6   1  10       17.34       20.40      1.93 o 
  -6   2  10        3.97        4.94      2.81 o 
  -5   2  10       13.37       12.79      1.70 o 
  -4   2  10      103.06       98.86      3.00 o 
  -3   2  10        0.00       -0.60      1.51 o 
  -2   2  10        0.14        0.50      0.95 o 
  -1   2  10       12.93       14.45      1.41 o 
   0   2  10        1.21        0.16      0.62 o 
   1   2  10        1.41        0.34      0.74 o 
   2   2  10      105.85      110.05      2.98 o 
   3   2  10       55.08       54.36      2.10 o 
   4   2  10       45.26       44.44      1.99 o 
   5   2  10       25.98       22.49      2.24 o 
   6   2  10        9.63       11.86      2.42 o 
  -6   3  10       49.23       50.60      2.38 o 
  -5   3  10        0.02       -0.79      1.18 o 
  -4   3  10      310.92      305.51      6.03 o 
  -3   3  10      130.00      131.46      3.40 o 
  -2   3  10       15.84       15.89      2.36 o 
  -1   3  10        3.81        3.73      0.85 o 
   0   3  10        4.32        5.28      0.74 o 
   1   3  10       81.39       67.81      1.81 o 
   2   3  10        7.40        9.10      1.05 o 
   3   3  10        2.06        2.93      1.01 o 
   4   3  10      259.76      239.43      4.98 o 
   5   3  10       19.41       20.80      1.81 o 
   6   3  10        5.83        8.47      2.17 o 
  -6   4  10       20.32       24.92      1.84 o 
  -5   4  10       50.93       47.77      2.20 o 
  -4   4  10       21.73       21.66      1.58 o 
  -3   4  10      637.39      627.58     10.88 o 
  -2   4  10       18.21       19.55      1.36 o 
  -1   4  10       30.77       31.04      1.72 o 
   0   4  10        0.03        0.61      0.88 o 
   1   4  10       18.14       19.31      1.46 o 
   2   4  10        1.00        0.84      0.93 o 
   3   4  10       85.62       82.40      2.56 o 
   4   4  10        2.97        1.68      1.44 o 
   5   4  10       18.50       17.75      2.42 o 
  -5   5  10       83.29       85.40      2.96 o 
  -4   5  10      105.98      120.24      3.38 o 
  -3   5  10        0.01       -0.72      1.33 o 
  -2   5  10      284.92      275.23      5.37 o 
  -1   5  10       60.86       56.91      2.20 o 
   0   5  10      326.78      309.07      5.85 o 
   1   5  10        0.74       -0.34      0.92 o 
   2   5  10       25.41       22.46      1.47 o 
   3   5  10       19.19       14.03      1.57 o 
   4   5  10       22.28       24.51      2.39 o 
   5   5  10        0.36       -0.35      1.49 o 
  -5   6  10        5.33        5.39      1.49 o 
  -4   6  10       55.69       52.74      2.28 o 
  -3   6  10       82.63       81.80      2.70 o 
  -2   6  10        0.30       -0.69      1.04 o 
  -1   6  10        5.00        5.20      1.28 o 
   0   6  10       21.69       25.32      1.63 o 
   1   6  10      132.01      144.21      3.62 o 
   2   6  10       18.91       15.78      2.94 o 
   3   6  10        6.34        6.98      1.66 o 
   4   6  10       22.97       23.17      1.83 o 
   5   6  10        5.76        6.30      2.20 o 
  -5   7  10        2.60        0.90      1.41 o 
  -4   7  10        0.03        1.03      1.22 o 
  -3   7  10       10.34        7.93      3.00 o 
  -2   7  10       74.65       80.12      2.61 o 
  -1   7  10       22.95       16.96      2.39 o 
   0   7  10       78.02       76.97      2.62 o 
   1   7  10       51.81       47.25      2.13 o 
   2   7  10       14.98       12.89      1.54 o 
   3   7  10       12.92       10.53      1.47 o 
   4   7  10        6.36        6.02      1.42 o 
  -4   8  10       13.83        8.47      3.87 o 
  -3   8  10       42.62       38.63      2.01 o 
  -2   8  10       77.89       72.06      3.69 o 
  -1   8  10      314.18      321.18      8.85 o 
   0   8  10        0.16        0.75      1.19 o 
   1   8  10      104.84      101.15      3.11 o 
   2   8  10      176.75      182.09      8.97 o 
   3   8  10       95.86      102.28      3.17 o 
   4   8  10        3.56        2.80      1.82 o 
  -4   9  10      102.02      103.95      3.33 o 
  -3   9  10       18.65       15.39      1.91 o 
  -2   9  10        2.73        0.60      1.68 o 
  -1   9  10       41.43       40.68      2.90 o 
   0   9  10      500.18      514.34      8.92 o 
   1   9  10      221.75      228.68      5.10 o 
   2   9  10        0.74       -0.37      1.14 o 
   3   9  10      123.23      123.19      3.58 o 
  -3  10  10        6.33        7.54      2.20 o 
  -2  10  10       28.34       28.88      2.58 o 
  -1  10  10        1.75        1.25      1.60 o 
   0  10  10        4.48        5.11      1.71 o 
   1  10  10      200.37      206.61      4.84 o 
   2  10  10       75.45       79.34      2.92 o 
   3  10  10      140.50      161.40      5.70 o 
  -2  11  10       44.32       49.29      3.31 o 
  -1  11  10        1.00        0.41      1.82 o 
   0  11  10       12.73       12.76      4.40 o 
   1  11  10        6.54        4.34      1.40 o 
   2  11  10       10.50       10.97      1.68 o 
  -5   1  11       58.19       58.29      2.47 o 
  -4   1  11       29.98       32.91      1.85 o 
  -3   1  11      105.70      101.18      3.05 o 
  -2   1  11       43.48       42.21      1.97 o 
  -1   1  11       47.13       40.72      1.82 o 
   0   1  11      367.83      369.60      4.64 o 
   1   1  11      173.73      173.24      3.21 o 
   2   1  11       99.69      103.83      2.98 o 
   3   1  11       79.25       77.67      2.62 o 
   4   1  11       34.97       36.75      2.00 o 
   5   1  11       64.84       73.41      2.70 o 
  -5   2  11        6.77        3.50      1.46 o 
  -4   2  11       61.27       59.89      2.45 o 
  -3   2  11      116.23      111.27      3.66 o 
  -2   2  11      324.79      314.95      6.01 o 
  -1   2  11      450.14      440.50      7.52 o 
   0   2  11      142.16      141.21      2.87 o 
   1   2  11       47.62       48.95      1.81 o 
   2   2  11       46.42       52.84      2.15 o 
   3   2  11      708.55      751.03     11.60 o 
   4   2  11      156.09      171.05      4.16 o 
   5   2  11       36.60       43.63      2.18 o 
  -5   3  11       23.78       21.29      1.73 o 
  -4   3  11      188.57      191.43      4.58 o 
  -3   3  11      169.28      158.48      3.92 o 
  -2   3  11        9.23        4.23      1.24 o 
  -1   3  11        6.09        5.80      1.28 o 
   0   3  11      187.14      180.99      4.15 o 
   1   3  11      296.51      299.19      5.75 o 
   2   3  11      187.17      186.91      5.16 o 
   3   3  11        0.12        1.85      1.76 o 
   4   3  11      187.93      184.28      6.27 o 
  -5   4  11        3.42        2.79      1.51 o 
  -4   4  11        1.47        1.17      1.22 o 
  -3   4  11        5.49        1.00      1.18 o 
  -2   4  11        9.58        7.36      1.99 o 
  -1   4  11       38.57       34.17      1.69 o 
   0   4  11       21.61       21.99      1.58 o 
   1   4  11        0.45        0.85      1.12 o 
   2   4  11       63.61       55.03      2.26 o 
   3   4  11       61.72       63.81      3.61 o 
   4   4  11        0.87        1.79      1.79 o 
  -4   5  11       47.63       47.44      2.25 o 
  -3   5  11      135.49      133.11      3.64 o 
  -2   5  11       32.36       33.51      1.83 o 
  -1   5  11       34.17       34.98      2.55 o 
   0   5  11       68.29       75.27      2.62 o 
   1   5  11       20.31       19.40      1.56 o 
   2   5  11       29.18       31.71      1.82 o 
   3   5  11       43.75       38.13      2.96 o 
   4   5  11        1.41        2.31      1.68 o 
  -4   6  11       32.91       31.35      1.91 o 
  -3   6  11       99.02      109.35      3.30 o 
  -2   6  11      191.45      197.84      5.60 o 
  -1   6  11       38.71       37.43      2.71 o 
   0   6  11      119.59      118.43      3.41 o 
   1   6  11      157.05      155.84      9.02 o 
   2   6  11       20.86       22.09      1.66 o 
   3   6  11      175.14      189.69      4.52 o 
   4   6  11      117.17      119.88      5.13 o 
  -4   7  11      169.79      178.61      4.51 o 
  -3   7  11      278.83      288.16      5.96 o 
  -2   7  11       19.55       19.54      2.28 o 
  -1   7  11       31.63       26.03      2.33 o 
   0   7  11      214.78      231.95      5.18 o 
   1   7  11      101.19      105.74      3.26 o 
   2   7  11        9.98       10.93      2.39 o 
   3   7  11        2.19        2.88      1.40 o 
  -3   8  11      141.77      160.75      6.00 o 
  -2   8  11       93.73      105.25      4.70 o 
  -1   8  11        0.79        0.00      1.76 o 
   0   8  11      117.89      122.17      3.59 o 
   1   8  11        3.14        2.82      1.36 o 
   2   8  11        4.97        3.27      1.91 o 
   3   8  11        8.92        9.53      2.31 o 
  -2   9  11       83.13       86.60      4.34 o 
  -1   9  11        0.77        2.58      1.93 o 
   0   9  11        0.18       -1.55      1.64 o 
   1   9  11        7.87       11.15      2.96 o 
   2   9  11        0.09        0.35      1.93 o 
  -4   0  12        0.58        0.62      2.04 o 
  -3   0  12        1.19       -1.68      1.68 o 
  -2   0  12        0.21        0.65      1.74 o 
  -1   0  12      116.84      126.64      4.78 o 
   0   0  12      237.94      252.31      5.20 o 
   1   0  12        0.20       -0.05      1.74 o 
   2   0  12        2.72        2.55      1.71 o 
   3   0  12       11.31       16.07      2.44 o 
  -4   1  12       55.59       58.12      2.54 o 
  -3   1  12       39.87       46.31      2.20 o 
  -2   1  12       32.87       27.58      2.69 o 
  -1   1  12       71.24       67.83      2.63 o 
   0   1  12       26.99       29.65      1.49 o 
   1   1  12        3.91        8.64      1.47 o 
   2   1  12       62.08       68.47      3.81 o 
   3   1  12       12.45       12.59      1.93 o 
  -4   2  12        1.24        0.74      1.39 o 
  -3   2  12        9.03        3.96      2.01 o 
  -2   2  12        0.86       -0.94      1.18 o 
  -1   2  12        0.00        1.00      2.42 o 
   0   2  12       11.93       16.79      2.24 o 
   1   2  12        9.19        3.77      1.35 o 
   2   2  12       19.05       20.90      2.66 o 
   3   2  12       43.55       40.85      3.12 o 
  -3   3  12      137.81      130.49      3.68 o 
  -2   3  12       32.38       32.07      1.85 o 
  -1   3  12        0.01       -0.71      1.68 o 
   0   3  12       19.70       21.01      2.42 o 
   1   3  12       11.03        8.78      2.43 o 
   2   3  12        4.21        2.82      1.85 o 
   3   3  12       17.06       21.36      2.85 o 
  -3   4  12       23.05       16.47      1.97 o 
  -2   4  12      219.78      237.61      5.20 o 
  -1   4  12       98.42      102.73      4.48 o 
   0   4  12       56.40       62.50      2.53 o 
   1   4  12       41.91       51.66      2.32 o 
   2   4  12        0.02       -0.14      1.85 o 
   3   4  12       24.59       29.18      2.85 o 
  -3   5  12      409.99      449.08      8.22 o 
  -2   5  12       42.80       52.46      3.37 o 
  -1   5  12       15.86       17.53      2.69 o 
   0   5  12        0.27        0.30      1.51 o 
   1   5  12       54.42       47.73      2.25 o 
   2   5  12       28.03       32.31      2.90 o 
  -2   6  12       30.47       28.14      2.63 o 
  -1   6  12        0.84        1.06      1.95 o 
   0   6  12        7.76        6.93      1.57 o 
   1   6  12       17.48       17.52      1.98 o 
   2   6  12        4.80        6.05      1.55 o 
  -1   7  12       49.04       51.43      3.39 o 
   0   7  12        1.73       -0.31      1.40 o 
   1   7  12       12.75       13.14      2.61 o 
  -1   1  13      110.89      123.00      5.02 o 
   0   1  13       91.68      105.09      4.91 o 
   1   1  13        5.09        3.66      2.14 o 
   0   2  13       31.47       30.25      2.07 o 
                                                 
